# Supplementary material for: Comparative transcriptional analysis of Bacillus subtilis cells overproducing either secreted proteins, lipoproteins or membrane proteins
Source: Microb Cell Fact. 2012 May 24;11:66. doi: 10.1186/1475-2859-11-66 (PMC3514339; doi:10.1186/1475-2859-11-66)
Supplement: Additional file 1 — Expression ratios of the B. subtilis genes under overproduction of different classes of proteins. [file 1475-2859-11-66-S1.xls]

## Sheet: Sheet1
gene	XylP up	Bayes.p	LmrA up	Bayes.p	MntA up	Bayes.p	YcdH up	Bayes.p	XynA up	Bayes.p	NprE up	Bayes.p	Usp45 up	Bayes.p	Bla up	Bayes.p
aadK	0.905882	0.077109	1.00642	0.873443	0.594822	0.0289686	1.06366	0.386297	1.51747	0.000879209	0.667668	0.000228122	0.809983	0.105156	0.932773	0.422819
aapA	0.538186	2.10749e-06	0.883676	0.0376364	1.36508	0.1214	0.908048	0.107007	0.986686	0.909217	0.968699	0.660298	0.579985	0.0088929	1.19983	0.0314325
abfA	0.361887	8.98011e-10	0.92274	0.114716	1.08882	0.81588	0.547639	1.57256e-05	0.668826	0.00340892	1.0579	0.221159	0.843443	0.178617	0.873235	0.214177
abh	0.996917	0.950247	1.1214	0.139624	0.761826	0.000999938	1.68402	2.42935e-07	2.25289	1.91788e-08	1.94714	0.00119538	2.03195	0.000368655	1.00319	0.981987
abnA	0.461679	1.4596e-09	1.02292	0.49286	0.833046	0.520509	0.796055	0.00114534	0.974665	0.752456	0.780644	0.000251381	0.457691	2.09796e-05	1.20853	0.0371211
abrB	0.371656	3.10202e-11	0.974584	0.638988	0.400497	1.53935e-08	0.766263	0.000615796	0.892673	0.454274	0.990556	0.920053	0.234024	1.33582e-07	1.19877	0.197559
accA	0.760184	0.000142192	0.702603	4.02562e-05	2.29971	7.03427e-09	1.11159	0.0256114	0.804512	0.0414149	0.875623	0.0146187	0.653498	0.00433244	0.804085	0.0322619
accB	0.800269	0.00575249	0.745997	0.00023004	0.479902	5.99258e-09	1.59382	3.0592e-05	1.13217	0.142765	0.763596	9.43886e-05	0.600606	0.00390238	0.89022	0.217858
accC	0.884596	0.0702372	0.873734	0.114982	0.406216	6.73223e-08	0.982487	0.722762	0.866662	0.126054	0.72084	4.80175e-05	0.813419	0.176729	0.984727	0.853963
accD	0.830405	0.0120584	0.779621	0.000619852	2.49736	3.10911e-10	1.29177	7.82251e-05	0.804897	0.0483858	0.870127	0.0313349	0.88242	0.261207	0.798094	0.00682112
acdA	0.891539	0.0714214	1.2141	0.000644799	0.968469	0.855507	1.04295	0.368647	0.945894	0.590504	1.0048	0.905388	1.41868	0.00892697	0.976852	0.780466
ackA	0.659729	1.29651e-06	0.648963	6.39375e-05	0.634866	9.07892e-05	0.668504	1.59243e-05	0.969219	0.718903	0.678015	3.87401e-06	2.37109	1.99739e-06	0.62529	7.18363e-05
acoA	0.326252	4.92646e-11	2.61064	1.51037e-06	1.46844	0.0230879	0.402845	3.72609e-07	0.749278	0.133209	0.734399	0.00468649	2.75471	4.23116e-05	0.651593	0.00735862
acoB	0.305476	3.39831e-11	1.75195	2.55975e-05	1.55211	0.0258709	0.374291	6.02849e-08	0.886619	0.549985	0.706306	0.00134216	3.15447	4.44281e-07	0.687034	0.0592663
acoC	0.46164	2.0381e-08	1.86283	7.61452e-05	1.71838	0.0141663	0.296646	5.68365e-09	0.571309	0.0188103	0.688894	0.000240934	2.8774	4.84386e-07	0.924057	0.415935
acoL	0.447884	1.95671e-08	2.46552	1.55804e-06	2.61584	5.35793e-06	0.343024	2.45022e-07	0.619006	0.0884815	0.759368	0.00438028	2.9615	1.1122e-06	0.609464	0.00672568
acoR	0.981885	0.733489	0.856099	0.0789344	6.36927	4.06764e-12	0.607502	1.46095e-06	0.578625	0.000221121	1.04303	0.38227	0.957386	0.720429	0.890471	0.351688
acpA	1.22952	0.00118102	0.500087	1.38478e-05	0.514493	5.71571e-06	0.532478	4.18962e-06	0.991114	0.924186	0.65089	3.54713e-06	0.597559	0.000155745	0.823715	0.124831
acpK	0.227072	9.79014e-09	1.06991	0.28081	0.297574	8.25581e-05	0.574153	1.67294e-05	0.655858	0.0315692	1.09594	0.221506	0.681584	0.0385239	0.722681	0.00165477
acpS	3.17872	2.40374e-12	1.1719	0.0452281	1.44716	0.0106532	1.00859	0.861227	1.38807	0.00248661	0.995856	0.929027	2.41826	2.1588e-05	1.70295	1.4986e-05
acsA	1.74926	7.00615e-09	1.68006	8.25087e-06	0.57682	5.22381e-06	1.68477	4.83795e-05	1.40356	0.0165592	0.77407	0.000398869	1.24466	0.104701	1.20541	0.0542249
acuA	1.0864	0.243185	1.16501	0.00133733	2.35819	5.02902e-05	1.18437	0.00185771	1.33489	0.00230371	1.09758	0.0326584	0.588682	0.000416831	0.873494	0.135354
acuB	1.22541	0.000534296	1.23915	0.000936829	2.14801	2.2242e-08	1.26156	0.000154322	1.29127	0.00747321	1.00115	0.978029	0.529789	6.5891e-05	1.02151	0.812267
acuC	1.07302	0.160749	1.24185	0.000194086	1.97977	4.55219e-07	1.08538	0.121207	1.03788	0.689341	0.846349	0.00188364	0.42046	5.32189e-06	0.858389	0.0518377
adaA	0.813255	0.207857	1.03842	0.301054	1.13582	0.778294	0.958152	0.512035	1.92478	0.000527311	0.827538	0.00137942	0.688726	0.23436	1.12601	0.265527
adaB	0.98597	0.930071	1.27171	0.00326388	0.604187	0.374799	0.913364	0.647429	1.32381	0.0591655	1.11233	0.0627193	1.22719	NA	1.12218	0.402309
addA	1.81968	4.5937e-09	1.06563	0.102763	0.770198	0.0217724	1.09371	0.101959	1.66176	8.22706e-06	0.929481	0.24185	2.05211	4.40734e-05	0.888765	0.178151
addB	2.47693	6.47274e-11	1.19387	0.00099668	1.00853	0.898891	1.3775	2.47361e-05	1.9284	2.78438e-07	0.775745	0.00393934	2.40449	5.06866e-05	1.26851	0.00915683
adeC	0.747983	0.000195669	1.16007	0.0150739	0.427846	7.08807e-05	1.12799	0.0650706	1.42486	0.00017657	1.04349	0.607842	0.760098	0.102832	0.990935	0.946765
adhA	0.910636	0.600504	1.08526	0.0342578	0.694178	0.661901	0.862825	0.0283458	1.49626	8.73472e-05	1.06067	0.245467	1.2771	0.0858928	1.19748	0.123526
adhB	1.85542	0.00879227	1.133	0.0166549	2.84931	NA	0.922584	0.0916067	1.52091	0.0169723	0.981215	0.818142	1.85709	NA	1.27719	0.129549
adk	1.04131	0.43442	0.781788	0.00119506	1.07205	0.078655	0.900405	0.208555	1.09742	0.261177	0.972666	0.653269	0.769436	0.0548971	0.932187	0.616255
ahpC	1.46374	3.58426e-07	1.03939	0.507042	0.856966	0.0442455	0.904956	0.336985	1.64939	0.00104487	1.35471	0.000125859	1.61449	0.00164764	1.25098	0.0183656
ahpF	1.42064	8.83584e-06	0.785532	0.00136008	0.817392	0.00669504	0.599236	1.42454e-06	1.60405	0.00123609	0.90316	0.0958298	1.00578	0.963557	1.05578	0.55078
ahrC	0.6386	1.28341e-07	0.861898	0.0412392	1.16178	0.0348821	0.76794	0.00108179	0.888522	0.144274	0.830112	0.0150047	2.21428	1.18229e-05	1.06163	0.566937
alaR	0.588365	5.02512e-08	0.842406	0.0608817	0.882667	0.180181	1.18167	0.0113358	0.89658	0.170601	0.856974	0.00620914	0.510576	1.37658e-05	0.723765	0.00119494
alaS	0.797237	0.000199966	0.760766	NA	2.99409	2.7797e-11	0.823162	0.00266502	0.486897	3.41189e-08	1.10938	0.075853	0.483696	2.24858e-05	0.807075	0.0237966
alaT	0.703693	1.24382e-05	0.811548	0.00738782	1.04168	0.691609	1.0661	0.24468	0.928884	0.410578	0.894658	0.0234724	0.670796	0.0107463	0.726955	0.000857899
albA	1.68054	7.43396e-09	1.6103	0.00270414	1.23947	0.00483924	0.942772	0.27027	1.07834	0.514733	0.794176	0.000252391	0.938537	0.636133	0.774407	0.0390746
albB	1.68965	6.65975e-09	1.43104	0.00736615	1.22157	0.0107655	1.25075	0.0098695	1.04	0.709187	0.792375	0.000358326	1.04158	0.747033	0.938983	0.59865
albC	1.42394	6.47084e-07	0.829373	0.0850325	1.22642	0.0257709	1.67459	2.21931e-06	1.11547	0.406573	0.91789	0.0655677	0.727344	NA	0.818232	0.0490495
albD	1.94037	1.23253e-09	1.05266	0.542893	1.27636	0.0312963	1.10767	0.0840817	1.04526	0.749313	0.746177	4.02519e-05	1.51146	0.00333175	0.766932	0.0295746
albE	1.40124	0.000660928	1.39775	0.00262828	1.02572	0.912189	0.825711	0.00880798	1.07446	0.449265	1.05191	0.212789	1.56087	0.00675693	0.904593	0.317172
albF	0.970626	0.654074	1.99119	6.23761e-05	0.901569	0.777405	0.443865	0.000223085	1.00543	0.976566	1.33501	0.0012668	1.48627	0.00314644	0.83082	0.100756
albG	1.44302	0.00140497	1.6827	0.000262544	1.63552	0.0678871	0.784253	0.0084396	1.22739	0.0829224	1.23274	0.00149455	2.16589	NA	0.841815	0.0930623
ald	0.469785	1.06607e-07	0.798828	0.00521571	0.391444	1.7762e-08	0.670026	2.96824e-06	1.40751	0.0109676	0.519394	2.36545e-05	0.266346	7.30914e-08	0.703255	0.0116533
aldX	0.653353	0.0178823	1.3929	NA	1.6959	0.3421	20.7453	5.76382e-05	0.699607	0.102793	0.803348	NA	0.669223	0.0267457	1.04773	0.766098
aldY	1.08237	NA	1.33264	0.000339686	0.550618	0.605351	1.0253	0.687912	1.18985	0.124241	0.989495	0.897635	11.669	NA	2.15053	0.00581892
alkA	1.58331	1.38542e-05	1.89195	1.21191e-05	1.25966	0.353404	1.61614	0.000709803	1.24308	0.0778372	1.09384	0.0715022	1.45867	NA	1.05737	0.677657
alr	1.4151	6.52981e-07	0.85026	0.00950199	0.831354	0.0962928	1.01217	0.855911	1.60098	3.08935e-05	0.610005	8.54319e-07	2.64687	5.01531e-06	1.067	0.44926
alsD	0.974622	0.686676	1.02305	0.611327	5.98659	6.84813e-07	1.12263	0.0636963	0.614083	0.00189762	1.11792	0.0189241	0.272921	6.62114e-07	1.30372	0.0259486
alsR	1.88494	8.01193e-10	2.02621	1.2955e-05	0.681539	0.200029	1.26877	0.00158346	2.36394	4.31954e-07	0.930989	0.144257	3.26436	1.32898e-07	1.0402	0.755411
alsS	1.05355	0.623009	1.00569	0.895478	1.54744	0.292893	1.00617	0.901226	0.92865	0.766524	1.13989	0.00646255	0.299238	1.71978e-05	1.38377	0.0111344
alsT	0.443089	1.24648e-10	0.685066	0.00117445	0.951772	0.44837	0.522477	4.65823e-05	0.4158	2.96186e-07	0.741243	3.30609e-05	0.510504	0.000990028	0.83816	0.0928251
amhX	1.52021	1.24191e-05	0.916091	0.112342	0.256385	6.5609e-10	1.11221	0.336456	3.16377	1.65585e-10	0.641642	1.14811e-05	1.38588	NA	1.56457	9.95244e-05
ampS	2.63991	5.38258e-11	0.942555	0.208456	0.344495	0.00294645	1.571	6.75954e-05	3.40734	2.36337e-10	0.756932	0.0737811	1.49153	NA	1.24873	0.0711321
amyC	0.280924	4.78983e-06	0.991562	0.867052	1.96377	0.242501	0.490143	5.87968e-07	0.323188	2.2188e-09	1.49454	6.64812e-05	0.26677	9.01043e-07	1.431	0.00277044
amyD	1.20982	0.0185329	1.18071	0.000808678	2.01675	0.00487289	0.760855	0.000330972	0.577826	2.33047e-06	1.20163	0.00696546	0.747331	0.0360891	1.2285	0.0236951
amyE	0.792682	0.00324459	1.11917	0.0127825	3.02524	5.39194e-09	1.11494	0.04534	1.41468	0.00492968	1.01202	0.898784	0.708773	0.315827	1.18595	0.0377959
amyX	0.450875	1.23845e-07	1.11125	0.0325736	3.76075	1.92483e-11	0.696065	6.1058e-06	0.589628	0.00157396	1.38171	0.000504092	0.968557	0.810801	0.811101	0.0291423
ansA	0.910391	0.196833	0.581139	NA	1.45546	0.147994	1.79696	0.0562607	2.19696	0.00102645	0.86059	0.00683269	0.910261	0.536656	1.16307	0.204641
ansB	1.12501	0.137633	0.626607	0.000944713	1.17979	0.602313	1.66798	0.0465186	2.48965	0.000138572	0.801142	0.00185882	1.03357	0.792187	1.12273	0.418227
ansR	1.02652	0.80912	1.02038	0.675619	1.0866	0.813854	1.12296	0.210335	1.42646	0.0205504	1.00169	0.973181	0.755967	0.172366	1.13863	0.193695
antE	0.706673	0.0201617	1.99207	NA	1.07483	0.900347	0.981663	0.90507	1.11221	0.507214	0.762314	NA	1.00875	0.960016	0.967509	0.855634
appA	1.58286	3.27708e-07	1.52466	4.3505e-05	0.0400147	6.32827e-15	0.793863	0.000532438	1.4145	0.00902033	0.765512	0.00277501	0.763068	0.0526595	0.79882	0.0164327
appB	1.03532	0.603424	0.863614	NA	0.0909889	7.32991e-12	0.978225	0.694457	1.56272	0.00289772	1.13384	0.1987	1.43077	NA	0.992463	0.94511
appC	1.14332	0.0473554	0.996273	0.94674	0.0783436	2.05332e-08	0.939224	0.196677	2.11728	0.000115519	1.35997	2.81228e-05	1.36509	0.151547	0.926231	0.406157
appD	0.520946	5.29255e-06	1.25676	0.0059591	0.126184	1.13547e-08	1.22364	0.00397472	1.8475	5.59525e-05	1.67269	8.2991e-07	0.844053	NA	1.23942	0.0190801
appF	0.71834	0.000693912	1.11767	0.00921205	0.0396913	1.75856e-11	0.959393	0.459274	3.02676	2.33393e-10	1.16767	0.0828502	0.974537	0.871417	1.07501	0.408812
aprE	0.758087	0.0117391	1.24241	0.000228061	0.164322	1.53958e-05	0.576886	9.2109e-06	1.0331	0.75104	0.473929	1.36779e-07	0.871775	0.364778	1.07872	0.400257
aprX	0.961375	0.863713	1.76599	8.04257e-05	1.08388	0.677391	1.42357	0.000156848	0.850784	0.249133	0.951019	0.391399	0.97861	0.955388	0.958164	0.677725
apt	1.12253	0.0910546	0.811306	0.0196168	3.16065	3.17746e-10	#VALUE!	NA	0.790623	0.0594935	#VALUE!	NA	1.30854	0.0492578	1.02061	0.840195
araA	0.638114	1.42108e-05	1.18955	0.0113451	1.81129	0.0249826	1.02261	0.668505	0.92753	0.362683	1.42656	9.84011e-06	0.30641	1.86724e-06	1.17306	0.064355
araB	0.617956	2.43201e-05	1.20825	0.00245975	1.88461	0.00437457	0.932782	0.171617	0.915961	0.321998	12.8826	1.37412e-12	0.550988	0.000695428	1.25766	0.00649458
araD	0.505981	9.72868e-08	1.1297	0.00857924	2.38007	0.00546892	0.897673	0.0481192	0.89074	0.188261	1.13831	0.0086436	0.536166	0.000240751	1.07649	0.372059
araE	0.908958	0.1934	1.01693	0.755707	1.82395	0.0696207	0.652872	2.85793e-05	1.24045	0.145059	0.898976	0.0707043	0.885073	0.455257	1.35529	0.0100758
araL	0.474451	5.15793e-08	1.17461	0.00120113	1.66031	0.273214	0.985235	0.808353	0.777698	0.020223	1.15613	0.00192873	0.593897	0.000403961	1.19015	0.0354549
araM	0.512897	9.43263e-07	1.10207	0.045008	1.97825	0.0056886	0.911235	0.079068	1.16175	0.0702239	1.07982	0.0723734	0.657461	0.00607849	1.16863	0.086744
araN	0.37763	1.15881e-07	1.11334	NA	2.23473	0.034251	0.537608	0.000215905	0.620866	0.00841398	1.33044	0.00156274	0.535083	6.91689e-05	1.03954	0.800762
araP	0.373741	1.87753e-10	1.18346	0.00243349	0.89304	0.882081	0.898567	0.0498647	0.862692	0.140421	4.14753	1.79102e-10	0.856533	0.205766	1.20976	0.0641924
araQ	0.367204	6.47004e-10	1.25059	0.000327789	1.41064	0.152017	0.898435	0.115379	0.930106	0.513563	0.955686	0.337572	0.991979	0.955846	0.968235	0.686282
araR	1.01179	0.892466	0.918108	0.0609043	1.34952	0.128486	1.06923	0.15266	0.831354	0.345069	0.908173	0.0570351	0.780588	0.0693859	1.21061	0.128063
arfM	0.596942	0.0730138	1.40619	0.0016668	2.48284	0.108848	1.05785	0.310638	1.61789	0.000989536	0.998711	0.973969	0.581302	0.267931	0.988149	0.904944
argB	0.510363	NA	1.05289	0.362526	0.317822	0.000340801	1.64306	0.00509601	1.21498	0.105969	0.857303	0.00920825	1.21596	NA	1.06435	0.686258
argC	1.19512	0.218598	1.48114	0.00307313	0.426129	0.000115565	1.89915	0.000101365	1.15269	0.472016	0.871561	0.0215698	1.01359	NA	1.02961	0.860802
argD	0.987805	0.959789	1.03637	0.464736	0.231258	0.000390347	0.931815	0.21056	1.01674	0.918491	1.80175	1.94426e-06	0.76514	0.461211	0.986175	0.934613
argF	0.922318	0.689224	1.13149	0.105809	0.110389	4.92687e-05	0.951502	0.477934	1.21162	0.522105	1.06856	0.17888	1.44862	0.157486	0.773002	0.184932
argG	0.451094	0.00131992	1.13727	0.00154436	0.555576	0.000760675	1.00276	0.952685	1.73211	0.000272774	0.963669	0.4376	1.42839	0.0828653	0.898096	0.360902
argH	0.9035	0.28695	1.04151	0.382499	0.530327	0.00162722	1.10206	0.106894	1.42232	0.00633463	0.669879	5.28471e-06	1.96915	8.12289e-05	1.07184	0.472843
argJ	1.15799	0.284063	1.08177	0.0454842	0.433223	0.000285263	2.37059	1.06605e-08	1.29599	0.0205964	1.13923	0.00566443	1.13662	0.580596	0.9956	0.955483
argS	0.683143	2.02516e-07	0.808419	0.00257444	0.941018	0.350567	1.03595	0.596879	1.00605	0.950262	0.627357	5.5512e-07	0.524476	3.65383e-05	0.86987	0.130243
aroA	0.712965	8.41632e-07	0.678152	6.85145e-05	0.14555	2.32037e-14	1.42366	0.000524602	1.15502	0.0968029	0.724285	0.000291383	0.355657	4.411e-07	0.777955	0.00850281
aroB	1.0192	0.834855	0.965288	0.473978	0.597325	0.00384477	0.990339	0.839815	0.819778	0.0205553	0.853913	0.0256954	0.456499	7.90845e-05	1.0515	0.714756
aroC	1.00689	0.906184	1.09689	0.0121614	0.993661	0.961524	0.986436	0.849294	1.727	0.000640915	1.1437	0.0625786	1.40106	0.00759178	1.06094	0.526749
aroD	0.680143	9.31478e-07	0.857092	0.0556196	1.70816	0.000112335	0.88128	0.0573734	0.514103	1.14477e-06	0.777471	0.000135296	0.898635	0.328383	0.733804	0.00198705
aroE	0.837546	0.0174295	0.715096	7.7048e-05	0.489558	0.000224566	0.731584	2.78258e-05	0.891385	0.13453	0.742908	2.1615e-05	0.509772	2.61702e-05	0.957995	0.658968
aroF	0.955274	0.461799	0.938685	0.16207	0.506169	0.00665546	1.01028	0.820689	1.14641	0.103367	0.828807	0.00357496	0.588412	0.000446446	1.0021	0.981543
aroH	0.765387	8.94543e-05	0.90456	0.0448768	0.46108	1.92362e-07	0.850025	0.0141698	0.829564	0.0331184	0.965365	0.509962	0.516709	1.20975e-05	1.01409	0.868736
aroK	0.954526	0.624161	1.07843	0.100301	0.940065	0.740096	0.980119	0.656724	1.39273	0.0063523	1.18979	0.0485318	0.759745	0.137958	0.910606	0.35978
arsB	1.02798	0.632407	1.09597	0.0469806	1.25234	0.0584017	0.774116	0.00136574	0.547149	2.38049e-05	0.885211	0.0139545	1.03334	0.772904	1.14117	0.144847
arsC	0.918028	0.194239	1.19032	0.0353305	1.09346	0.401083	0.768976	0.00402051	0.522663	2.63019e-06	0.829987	0.000643216	0.777253	0.0330676	1.36698	0.00451365
arsR	0.862576	0.0436989	#VALUE!	NA	1.39186	0.168811	1.73168	0.0188429	0.481087	8.63881e-06	0.731076	0.0147341	0.929729	0.574763	1.30744	0.0449819
asd	0.97393	0.784335	0.699117	8.54478e-05	0.614628	1.96056e-06	1.14411	0.0587886	0.764359	0.0653746	0.629817	0.000133882	0.321247	8.00118e-08	1.12363	0.281722
ask	0.927081	0.0983048	1.10066	0.0921615	1.76515	2.82996e-07	1.18	0.0111853	1.25623	0.00605243	1.14683	0.00252097	0.731804	0.0122326	0.988587	0.893179
asnB	0.722647	7.52267e-06	0.78315	0.00102669	2.42531	2.2931e-08	1.00762	0.907842	0.75634	0.00217109	0.752365	0.000322146	1.09842	0.43583	0.847793	0.0841805
asnH	0.72274	0.0855698	1.12681	0.0137845	0.113102	0.0212256	0.908771	0.10504	1.23191	0.184959	1.18011	0.00174125	1.58077	NA	0.887383	0.498763
asnO	0.995149	0.981972	1.13072	NA	1.80705	NA	0.872225	0.358559	1.14038	0.530166	1.02701	0.786831	0.847963	NA	1.30619	NA
asnS	1.00842	0.910114	0.836726	0.00425038	1.41575	0.000239051	1.39814	4.87377e-05	1.3283	0.023495	1.35924	0.00406361	1.03227	0.804228	0.920353	0.467268
aspB	0.72445	3.81915e-05	0.778663	NA	0.404063	1.21611e-08	0.790559	0.00489139	0.975627	0.82066	0.841403	0.0485563	0.673947	0.00637382	0.840779	0.0641806
aspS	0.690064	1.72183e-05	0.352565	9.21333e-07	0.446768	4.53174e-08	0.750325	0.00455314	0.650145	0.000321251	0.89151	0.037288	0.658048	0.00118271	0.983073	0.850608
atpA	0.900593	0.202271	0.631727	7.14049e-05	1.37726	0.00326316	0.4535	5.4862e-08	0.397521	0.000114806	0.902907	0.0543909	0.394134	0.000203353	0.724763	0.0441724
atpB	1.03462	0.709804	0.606136	1.90307e-05	0.935003	0.50208	0.595518	1.24004e-05	0.502462	0.00316439	0.921534	0.109445	0.238096	2.91376e-06	0.707833	0.00709564
atpC	0.7951	0.00483775	0.727429	0.000769789	1.27204	0.0111297	0.45317	1.73066e-07	0.458764	0.00018596	0.879952	0.01987	0.505288	0.00267365	0.938428	0.686712
atpD	0.810238	0.0400281	0.776737	0.00631638	1.04562	0.594382	0.40758	1.06484e-07	0.396442	5.56947e-05	0.960112	0.363604	0.311184	3.23214e-05	0.791552	0.180786
atpE	0.874219	0.0635649	0.593326	3.58044e-05	1.17252	0.134108	0.495303	5.57301e-08	0.356152	9.12115e-06	0.86007	0.0233275	0.290158	3.4254e-05	0.717912	0.0236526
atpF	1.03081	0.726325	0.675792	0.000282241	0.928087	0.467339	0.422029	4.17673e-08	0.409099	0.000464792	0.826842	0.00433568	0.331168	0.000127208	0.663818	0.00579665
atpG	0.95577	0.69353	0.630793	8.09934e-05	1.02649	0.795914	0.37289	1.51757e-08	0.309799	2.51301e-05	0.862251	0.00771271	0.366783	0.000228398	0.875748	0.397239
atpH	0.882546	0.10518	0.768766	0.00656982	0.888063	0.199031	0.437484	3.57292e-08	0.414461	0.00051034	0.858459	0.0097279	0.271726	2.54352e-05	0.606744	0.00544716
atpI	0.924508	0.347287	0.982672	0.782924	1.78089	1.65428e-05	1.11275	0.0396747	0.485739	0.00615155	1.21843	0.00110275	0.346694	0.000111235	0.828216	0.145184
azlB	0.672922	2.15388e-05	0.927031	0.127613	0.945977	0.825911	0.983148	0.783637	0.644177	0.000647639	0.764821	0.000162796	0.555272	0.00110416	0.917722	0.308765
azlC	0.518231	4.91422e-09	0.88807	0.0481294	0.769061	0.261589	0.82924	0.0542373	0.700811	0.0161749	0.728922	2.2174e-05	0.482928	1.65169e-05	0.782555	0.0123177
azlD	0.883482	0.0150042	0.927376	0.0618531	1.28678	0.0739845	1.00216	0.962581	1.0856	0.50391	1.06567	0.162364	0.990823	0.952064	1.02403	0.780311
bcd	0.350471	6.1704e-12	0.539364	0.002149	1.86237	9.12975e-07	0.996547	0.975992	0.985847	0.882503	1.48856	0.000116979	2.24854	2.29773e-06	1.3374	0.00623716
bcsA	0.937911	0.738755	0.926025	NA	1.86374	0.319637	0.928314	0.318276	0.820381	0.131498	1.00932	0.85398	0.559999	NA	1.10522	0.579357
bdbA	0.318628	2.79418e-11	0.640876	0.00243145	0.127648	1.77636e-15	0.72739	7.74861e-05	0.41383	6.69043e-08	0.733775	0.000236992	0.0635642	4.46327e-11	0.415713	6.02585e-06
bdbB	0.278372	2.83407e-10	0.358384	2.49947e-07	0.166742	1.95399e-14	0.389597	3.85662e-09	0.32807	8.60092e-09	0.86401	0.232224	0.0714118	1.52017e-10	0.50433	5.94799e-05
bdbC	0.539332	6.84815e-08	0.619907	8.82378e-05	1.08214	0.374211	0.407638	3.36176e-08	0.669573	0.00105267	0.720614	5.10267e-05	0.221749	1.20561e-08	0.554904	1.89358e-05
bdbD	0.598849	8.42765e-08	0.766139	0.00127855	1.4416	0.000392442	0.494985	6.42999e-07	0.78098	0.00797435	0.958827	0.32588	0.301576	4.79216e-08	0.708383	0.0040957
bglA	2.21538	5.88586e-09	1.23543	0.000152882	1.7964	0.00318134	1.20096	0.00361837	1.39713	0.00127691	1.00446	0.926155	1.84884	0.000123254	1.52916	0.00014065
bglC	0.495673	0.0130466	0.890508	0.0304803	0.827455	0.190798	0.820605	0.00742202	0.679824	0.00223497	0.964586	0.430955	0.836443	0.340611	0.933222	0.364271
bglH	0.628682	4.12934e-07	1.17655	0.0145529	1.28969	0.0193167	1.26672	0.000266462	0.667468	0.000103648	0.916843	0.0746816	0.56565	0.000749011	1.13997	0.133424
bglP	0.800511	0.004241	1.14355	0.0556355	1.67938	0.00349945	1.10562	0.0509278	1.56033	3.11306e-05	0.977991	0.598237	1.01389	0.932386	0.904888	0.449229
bglS	0.797161	0.00207919	1.6182	8.90772e-05	1.41807	0.381716	1.57299	1.02423e-05	1.63717	4.61035e-06	1.1182	0.0201164	0.447326	0.000139478	0.982713	0.877582
bhlA	2.25964	1.29658e-05	1.4931	0.000363987	1.14569	0.724748	2.13165	0.000148736	1.12254	0.671278	1.77655	1.52843e-06	1.45735	0.0348307	1.0092	0.948183
bhlB	1.11704	NA	1.47618	0.00328985	0.740325	0.773896	1.92428	0.000526298	1.4051	0.14922	1.65653	2.25322e-05	0.887812	0.705453	0.590897	0.0172805
bioA	0.413243	0.0221886	1.14501	0.00509184	2.59619	0.310708	0.911613	0.174198	1.05035	0.789963	0.96715	0.488832	1.90415	0.00408065	1.0517	0.805068
bioB	0.674996	0.0203214	1.05191	0.19607	0.986199	0.983896	1.03382	0.484189	1.48693	0.0023646	1.03232	0.514837	3.42258	0.00011589	1.06559	0.447661
bioD	0.93573	0.738144	1.02385	NA	0.818541	0.762914	2.91174	1.0793e-07	0.94398	0.713787	0.824305	0.00593534	2.24636	0.000570616	1.25376	0.346476
bioF	0.89988	0.753085	1.18329	0.0056601	1.17256	NA	0.94192	0.320259	1.04101	0.85297	0.850162	0.00472945	1.9862	NA	1.3732	0.175403
bioI	1.86657	0.0326981	1.10913	0.0314543	1.29407	NA	1.00383	0.938377	1.50701	0.0256078	1.03341	0.471424	1.96507	0.00486471	1.33915	0.0121367
bioW	0.503661	0.0155322	1.01492	0.703616	1.15796	0.822822	1.03088	0.667627	1.04546	0.79764	0.960476	0.486468	2.07164	NA	0.86165	0.515618
birA	1.26404	0.000819751	0.957447	0.447475	0.953052	0.675825	0.857512	0.0129726	0.917189	0.411716	0.772125	0.000231852	1.94192	2.42826e-05	1.06804	0.614301
bkdAA	0.413473	1.63321e-09	0.374142	0.000143914	1.50109	2.13211e-05	0.652075	0.00169009	0.998936	0.991911	1.25578	0.00384352	2.48562	9.5489e-07	1.34409	0.00257988
bkdAB	0.405111	1.83074e-10	0.390029	0.00012115	1.4362	2.26994e-05	0.650185	0.00099048	1.09525	0.412511	1.36124	0.00147338	2.11001	1.14089e-05	1.40411	0.00762337
bkdB	0.397485	7.76492e-11	0.337338	0.000139736	1.62073	1.32931e-06	0.54197	0.000133539	1.13963	0.324745	1.42821	0.000368705	2.26179	3.17567e-05	1.17796	0.0772556
bkdR	0.522515	3.98403e-09	0.807229	0.0127743	1.22107	0.0353173	0.759627	0.00585268	1.05634	0.597937	1.17213	0.0518261	1.7229	0.000245973	1.39462	0.00548999
blt	1.13122	0.513929	0.324117	NA	0.974913	0.96777	1.04683	0.796282	0.840414	0.550675	1.99284	5.61167e-06	0.92941	NA	0.847396	0.394971
bltD	0.874224	0.484705	1.17627	0.0371272	1.31989	0.664864	1.02967	0.703828	1.06002	NA	0.87449	0.00955598	1.04746	NA	0.985646	0.929046
bltR	1.91472	9.32084e-07	1.28032	0.000188015	0.782609	0.487698	1.05002	0.399493	1.16748	0.280053	0.986105	0.73422	1.62202	0.00639611	1.02177	0.890637
blyA	2.41399	8.13842e-06	1.53926	0.000500772	0.935946	0.843708	1.6954	0.00217195	1.52346	0.0132611	1.96035	2.67006e-05	1.29034	0.124284	0.81746	0.0895336
bmr	0.759422	7.14344e-05	1.06016	0.155689	1.00822	0.904294	0.864923	0.0118033	0.994667	0.950175	0.999653	0.993047	0.962989	0.755278	1.22942	0.0298536
bmrR	0.963057	0.659475	0.958369	0.355616	0.876176	0.492787	0.929493	0.374423	1.84041	1.91168e-05	0.971806	0.584789	1.3652	0.047493	1.32229	0.00961495
bmrU	2.8691	2.7792e-08	1.54206	0.0278817	1.09165	0.574319	0.0878728	5.91704e-05	0.528391	1.81019e-06	1.29638	0.0357836	5.46055	2.18812e-09	1.90988	0.000185186
bofA	1.83666	5.324e-08	0.913429	0.334535	1.3237	0.0350309	1.51135	0.0061515	1.58721	0.000108851	1.05377	0.662238	1.93757	0.0509073	1.08838	0.489293
bofC	1.02575	0.609092	1.22783	0.0633971	1.84666	0.000596337	0.760198	0.00222876	0.997294	0.982164	1.33804	0.0012077	1.20239	0.145911	0.99199	0.928203
bpr	0.797048	0.00512687	1.11793	0.00495045	1.50729	0.00945372	0.944213	0.281325	1.11263	0.347777	1.02515	0.616536	1.61895	0.0633259	1.13222	0.107472
braB	0.59894	1.17366e-06	0.624182	9.97198e-06	1.0095	0.899796	0.797298	0.00224056	0.602651	4.11938e-05	0.710337	4.81309e-06	0.436544	1.05226e-05	1.08334	0.360897
brnQ	0.57957	1.03109e-06	0.769221	0.000984701	0.541661	0.00882212	0.74997	0.000908338	0.757814	0.018279	0.781935	0.000104232	0.708467	0.021891	#VALUE!	NA
bsaA	0.445106	1.68525e-11	0.992849	0.866693	0.350101	0.00409317	1.05066	0.266484	2.57168	6.5583e-07	1.0325	0.414038	2.7144	4.39959e-07	1.07816	0.402368
buk	0.407478	7.98025e-11	0.3712	3.13841e-05	1.28659	0.00118496	0.781462	0.0174619	0.933205	0.565909	1.24402	0.0332825	1.71693	0.000371655	1.32512	0.037636
cah	0.595425	0.000550655	1.00016	0.998002	0.402946	0.00020249	1.0633	0.281131	1.51568	0.0133804	1.08103	0.383443	0.808503	0.178552	0.893821	0.30835
carA	0.804623	0.372021	1.11978	0.00337829	0.266157	0.000309564	1.01072	0.802331	1.17589	0.313692	1.09627	0.0416938	0.698395	NA	0.973746	0.808722
carB	1.12816	0.552953	1.06645	0.0747985	0.159541	9.14778e-05	0.91617	0.189861	1.50152	0.0880113	1.03125	0.512569	0.77628	NA	1.13975	0.32374
cca	1.25587	0.00106238	0.793629	0.00559887	1.04547	0.739974	0.6904	6.48703e-06	0.961764	0.716749	0.697409	3.72853e-05	1.66062	0.000232253	0.979783	0.845932
cccA	0.350633	5.65992e-13	1.08136	0.0565287	1.27965	0.00265681	0.816518	0.0102454	0.930686	0.404742	1.08927	0.217328	0.498162	1.30788e-05	1.14539	0.17117
cccB	0.826454	0.0011104	0.94398	0.19442	1.50324	0.000809408	0.800228	0.00071734	0.798335	0.0174846	1.77566	4.11899e-06	0.45075	9.41152e-06	0.748707	0.00816123
ccdA	0.194221	9.6707e-11	1.24788	0.000340186	1.27279	0.163937	0.384326	6.94528e-07	0.818646	0.0766641	0.730541	1.02281e-05	2.08422	0.00169574	0.910652	0.400188
ccpA	0.662779	2.34865e-07	0.82658	0.00147715	1.24457	0.00578567	1.17094	0.0143032	0.866951	0.0924186	0.818529	0.000646933	0.745305	0.044563	0.818941	0.0355061
ccpB	1.12165	0.082138	0.975588	0.516873	1.44963	0.336179	1.08826	0.231259	0.899403	0.576318	0.953453	0.430575	1.31514	0.047293	1.1982	0.1032
ccpC	0.726825	6.30477e-06	1.10324	0.0158284	1.30325	0.00768749	0.941845	0.169286	0.927337	0.372031	0.969631	0.461718	0.816422	0.0799946	0.684277	0.000223325
cdd	0.802313	0.00120667	1.0322	0.403255	1.32359	0.00127342	2.0175	1.92978e-08	0.882305	0.440995	1.2923	0.000135404	0.699398	0.0188945	0.683601	0.010911
cdsA	0.911982	0.160653	0.473456	2.51362e-06	1.30058	0.00238807	1.15278	0.0241224	0.450948	0.000132968	0.760518	0.00765548	0.59679	0.000815007	0.67752	0.00629987
cgeA	0.314471	2.2573e-05	3.00959	0.00135173	0.511076	NA	1.30048	0.253825	1.20085	0.285856	2.36412	2.57693e-06	4.80923	1.81536e-07	1.48256	NA
cgeB	1.09713	0.866038	1.58345	0.00029614	3.6114	0.069653	1.05365	0.501454	1.73774	0.00998891	1.1975	0.00187504	7.57991	7.2274e-07	0.908801	0.554862
cgeC	0.927509	0.837913	0.945794	0.784207	0.0726162	NA	0.835972	0.0159006	1.44446	0.00658834	1.04952	0.271681	0.906256	NA	1.53024	0.0503764
cgeD	0.608874	0.225627	0.737018	NA	1.17877	NA	1.12359	0.451207	0.568697	0.196723	1.20272	0.0162709	1.06684	NA	1.18875	0.578804
cgeE	0.933361	0.255882	0.758633	0.00828789	0.109164	NA	1.27959	0.00431073	0.683277	0.00052873	1.93234	5.92643e-06	2.00807	NA	1.35034	0.0368444
cggR	0.429418	8.00332e-08	0.831313	0.0336558	0.853945	0.0368654	0.577023	5.7484e-07	0.789197	0.34141	0.729549	0.00187861	2.24375	0.0278228	0.966316	0.661245
cheA	0.727185	0.000254713	0.694991	0.00066473	0.851613	0.0235735	0.455958	2.86471e-07	0.333964	6.99516e-10	0.785953	0.0620781	0.611803	0.00246873	0.882884	0.335087
cheB	0.66701	1.55083e-05	0.575083	3.80161e-05	0.997455	0.972929	0.566598	5.94067e-05	0.310026	1.70834e-08	1.06373	0.426769	0.480548	0.000491304	0.805068	0.0910213
cheC	0.791672	0.0115262	0.631995	0.000182816	0.953155	0.443014	0.45778	2.08176e-06	0.27397	1.51251e-10	0.928626	0.404677	0.653201	0.00342048	0.742112	0.0269041
cheD	0.761349	0.000405926	0.699165	0.000664405	0.993221	0.922134	0.456443	3.49859e-07	0.300166	7.22504e-10	0.828729	0.0984626	0.56813	0.0015821	0.795519	0.133943
cheR	1.19335	0.00593768	1.07101	0.13034	0.489893	0.0667394	0.969077	0.531148	1.42095	0.000422147	0.877093	0.0395514	0.695813	0.00979127	1.01747	0.872953
cheV	0.79077	0.000234976	0.692789	0.000499444	0.894316	0.245615	0.763903	0.000305034	0.552013	9.49081e-06	1.1998	0.00636838	0.572291	0.00147228	0.976368	0.795343
cheW	0.740949	0.00239139	0.681718	0.000541249	0.973228	0.667225	0.471128	1.41417e-06	0.277618	4.45286e-10	0.946998	0.589027	0.540249	0.000137212	0.906923	0.523768
cheY	0.595296	1.57572e-08	0.675656	0.000292124	0.674409	2.62993e-05	0.586574	1.60364e-06	0.417831	1.7796e-08	0.943154	0.291551	0.294501	4.17326e-08	0.767619	0.00392574
cinA	0.804368	0.000252919	0.765098	0.00275344	1.23087	0.00758842	0.66863	0.000117445	0.458585	1.16046e-07	0.695878	1.2664e-05	0.741816	0.0452301	0.92484	0.434366
citA	0.74742	0.0376678	0.859804	0.00682846	1.27373	0.469558	1.22485	0.0169108	1.28248	0.0642277	0.841689	0.014297	1.68716	NA	1.03458	0.720314
citB	1.47507	3.72954e-06	1.01593	0.767654	0.837541	0.0400051	1.37797	0.000941563	0.965822	0.780197	0.849785	0.00213323	0.396932	1.94624e-05	1.21123	0.0448215
citG	0.263078	3.85203e-12	1.05477	0.20081	0.470229	4.25471e-08	0.530736	1.04565e-06	1.43268	0.00277382	0.678549	2.74077e-05	1.99742	9.82172e-06	0.843393	0.11584
citH	1.29055	0.00341193	0.707015	NA	3.18896	NA	1.15605	0.0522994	0.934701	0.576667	0.83464	0.00340954	1.13779	0.516775	1.10988	0.468041
citM	1.54887	2.98754e-05	1.02422	0.476378	6.464	4.11174e-11	1.05444	0.368657	0.593466	4.64444e-06	1.15853	0.0109141	0.470868	0.0458235	1.67717	0.000182589
citR	2.54812	5.02034e-10	1.16962	0.00343138	1.43368	0.452461	1.0977	0.0928439	1.73651	0.00028795	0.993802	0.880309	1.0496	0.807958	1.12269	0.189819
citS	1.22561	0.00298931	1.09879	0.0183612	1.92363	0.00019721	1.06375	0.23672	1.33131	0.000602327	1.10725	0.0390841	1.19345	NA	1.19327	0.0564637
citT	1.5107	4.79538e-05	1.06188	0.246734	1.07512	0.385407	1.23779	0.0024497	1.34501	0.00577599	1.02366	0.583009	0.933407	0.748939	1.12267	0.188546
citZ	2.22933	1.45605e-08	1.55482	0.000165115	1.2092	0.0138358	1.46938	0.000112885	1.40731	0.00953771	1.43289	0.000271709	1.00766	0.935046	1.38104	0.00640869
clpC	5.65178	8.88178e-16	3.24432	3.20144e-07	0.647476	1.80724e-05	4.62599	3.41902e-11	2.02996	8.50702e-07	0.803113	0.000287147	3.28357	1.16633e-05	2.79858	1.53271e-08
clpE	74.0818	0	1.88713	0.000943683	0.979843	0.96153	4.54367	5.12316e-06	0.76509	0.00156224	1.23652	0.0062521	5.95199	5.58155e-08	4.79076	3.23835e-10
clpP	5.55577	1.06581e-14	2.40615	2.33932e-06	0.395708	5.80153e-10	4.18034	4.2309e-09	1.76475	3.01649e-06	0.846551	0.00584041	1.41173	0.00458651	1.98756	1.11253e-07
clpQ	1.2937	6.69015e-05	0.990701	0.835227	1.40143	0.000121434	1.45982	5.61668e-05	1.02711	0.772926	0.977694	0.625783	1.71249	0.000640901	0.816022	0.0245635
clpX	1.7076	1.50896e-07	0.781719	0.000926397	0.746576	0.00042433	1.64925	1.33159e-06	2.29944	2.63389e-08	0.719579	0.00236238	3.58971	1.37425e-07	0.881096	0.134179
clpY	1.07628	0.208488	0.890499	0.042312	1.16768	0.0622395	0.901504	0.0707249	0.896183	0.255481	0.778077	0.000384452	1.68541	NA	0.672612	0.000458503
cmk	1.02472	0.586987	0.60999	1.85335e-06	0.676134	0.0027954	1.21797	0.00389754	0.918815	0.336219	0.730844	4.14601e-05	0.650634	0.00250558	0.74539	0.00335408
coaA	1.10394	0.110047	0.755481	0.000817479	0.901775	0.763929	0.977772	0.773898	1.59197	6.0435e-06	0.757985	0.00012596	1.0047	0.970068	1.17931	0.134651
codV	1.46698	1.33133e-06	0.918187	0.0723432	1.63597	8.16248e-06	1.84631	3.22625e-06	0.975221	0.784904	1.15088	0.0119055	1.79962	0.00028439	0.888738	0.199109
codY	1.12473	0.0986352	0.826806	0.00815541	1.01403	0.84129	0.906408	0.148203	0.854316	0.142388	0.789152	0.000326094	1.51482	0.00901468	0.687475	0.000918096
comA	0.854888	0.00179417	0.747147	0.000264494	0.3207	1.33483e-09	1.12555	0.0620054	1.1607	0.0546733	0.82251	0.00113673	0.736479	0.0281218	0.84262	0.0397036
comC	0.750043	0.0356264	0.926224	0.158334	1.61266	0.0160635	0.966594	0.564148	1.00563	0.967191	1.07517	0.27763	1.16491	0.374871	1.10642	0.452425
comEA	1.39009	0.004984	1.16198	0.0147323	0.417503	0.219426	0.968719	0.703321	0.824259	0.139789	1.50073	0.000416672	1.58664	0.0473397	1.03518	0.830806
comEB	1.88632	1.65412e-05	1.12907	0.00581308	1.28752	0.103702	2.04079	2.82222e-07	1.29573	0.0211544	2.19082	7.71327e-07	1.34794	0.0524563	1.09636	0.423811
comEC	1.93792	0.000218396	1.07188	0.121465	2.19105	0.21735	1.02051	0.643541	1.63427	0.0111343	1.1372	0.046242	1.45617	NA	1.16352	0.144289
comER	2.57555	0.000102985	1.24063	0.00064105	0.352968	0.0352855	0.908486	0.0644246	1.28656	0.142878	1.07212	0.145706	2.68509	0.00644398	1.00136	0.990691
comFA	0.563379	3.54211e-08	1.04849	0.255958	1.04562	0.722153	1.04313	0.374323	1.20107	0.219816	1.05961	0.166735	0.803822	0.0930447	0.871703	0.11895
comFB	0.650603	6.91241e-07	0.984713	0.751541	1.2221	0.0888178	0.951261	0.405972	1.02597	0.772748	1.16639	0.00508707	1.06722	0.599363	0.923811	0.38567
comFC	0.893189	0.128866	1.01731	0.656575	1.20591	0.0353826	1.07602	0.107824	1.12213	0.156691	1.13354	0.0058043	0.896237	0.461491	0.959908	0.607109
comGA	0.497041	0.0015395	1.06114	0.352201	3.56981	NA	0.801037	0.015496	1.26706	0.219058	0.820265	0.0020318	0.465717	NA	0.866852	0.372135
comGB	0.652322	0.000129587	1.13414	0.0311661	0.621067	NA	0.875727	0.0363668	1.38657	0.0191369	0.92915	0.109097	0.866209	0.519791	0.977765	0.833931
comGC	0.601303	0.00066147	1.01848	0.692025	0.473111	0.223173	0.87313	0.102748	0.989122	0.92765	0.725435	2.39831e-05	1.21564	0.326076	1.20986	0.453787
comGD	0.661479	0.0028075	1.2429	0.000189091	0.994854	0.991183	0.901863	0.0336705	1.41229	0.00481238	0.974285	0.505825	1.0718	0.847072	0.937496	0.563876
comGE	0.693283	8.71183e-06	0.851019	0.00398325	0.748231	0.364363	0.851057	0.00286733	0.928283	0.389684	0.671527	1.67784e-06	0.647641	0.00467135	0.809295	0.0524497
comGF	0.426143	1.77909e-05	0.84328	NA	2.38941	0.247062	0.792603	0.0605315	1.0665	NA	0.699917	1.21295e-05	1.29488	0.584702	0.949955	0.779527
comGG	0.789759	0.00900438	0.989679	0.823226	1.03818	0.941139	0.79206	0.00142193	1.02958	0.907584	0.885642	0.0303212	0.742333	0.139376	0.916943	0.491434
comK	0.566934	6.65847e-06	1.09226	0.0240365	0.808919	0.183216	0.992249	0.860444	1.2033	0.0393948	1.04423	0.335158	0.566838	0.00864006	1.11114	0.269975
comP	0.472227	9.52316e-12	0.600314	3.54379e-06	1.07486	0.504389	1.00117	0.981536	0.714813	0.000418504	1.09519	0.0345262	0.396877	2.83968e-06	0.638594	0.000149164
comQ	0.52747	3.64992e-09	1.08922	0.0826381	0.754381	0.00421592	1.069	0.169651	0.866161	0.0746858	1.01116	0.854499	0.221024	7.62047e-09	0.999774	0.998011
comS	2.49166	8.67673e-12	0.634886	0.000415005	1.02087	0.844484	1.23106	0.0055966	1.07008	0.487537	1.22697	0.000541665	0.236259	8.85713e-09	0.87307	0.175701
comX	0.422694	1.73195e-12	0.743954	0.000659792	0.701616	3.52652e-05	0.881472	0.0368046	0.681048	0.000812534	1.12972	0.166839	0.268881	1.76403e-08	0.636269	0.00060169
comZ	0.864171	0.196779	0.756621	0.000615663	1.35391	0.0126117	0.947238	0.341696	0.877535	0.0728109	0.637141	3.14287e-06	1.13795	0.59701	0.849441	0.0945358
cotA	2.65193	6.81495e-09	6.73753	0.0138488	0.518775	0.248737	0.974389	0.826236	0.955778	0.884865	1.22296	0.00383778	2.1996	0.000373944	2.40426	1.12671e-07
cotB	0.716341	0.00223401	1.28477	0.000288677	0.719691	0.476832	1.06345	0.23429	1.93375	0.00928571	1.06848	0.111059	2.09969	5.21466e-05	0.902124	0.33938
cotC	0.708454	0.127097	1.02748	NA	1.78698	0.304302	0.81056	0.0329407	#VALUE!	NA	1.2912	0.00147013	0.447428	NA	0.860258	0.562297
cotD	0.951709	0.502264	0.827212	0.00362604	1.49009	2.55752e-05	1.46036	4.68375e-05	1.07908	0.332547	1.6711	0.000946518	0.964571	0.752333	1.22081	0.0677771
cotE	0.569521	6.59936e-09	1.17224	0.000800158	1.45118	0.000915654	0.826146	0.00293929	0.907406	0.231125	0.998097	0.963386	1.25057	0.122438	0.922112	0.419618
cotF	0.983988	0.764215	0.878197	0.0609602	1.02194	0.839902	1.13475	0.0964761	0.942339	0.659949	1.11311	0.11663	1.012	0.92777	0.914083	0.344372
cotG	0.473764	0.000332353	1.73334	3.03518e-06	1.19757	NA	0.964737	0.494916	1.51167	0.00998081	1.50898	2.95891e-05	2.09049	0.000115857	1.03904	0.723112
cotH	0.908323	0.647091	1.49774	NA	0.416445	0.402882	0.946267	0.410461	#VALUE!	NA	0.975555	0.584782	1.36694	0.162413	1.09799	0.500665
cotJA	1.06898	0.665042	1.12496	0.00342839	0.921288	0.848218	1.04509	0.398675	1.51615	0.00963342	1.03653	0.768776	1.40917	NA	1.21259	0.0741475
cotJB	1.15941	0.348243	1.06784	NA	1.73625	0.279324	5.33921	9.13333e-10	#VALUE!	NA	1.98669	2.2949e-05	1.07029	NA	1.04338	0.721357
cotJC	0.895473	0.572198	1.10831	0.0393906	12.5457	0.0579353	1.00597	0.901527	2.12553	0.0020984	1.04399	0.593606	2.5877	0.000764912	1.33686	0.0044895
cotM	0.453344	0.000558987	1.22217	NA	1.14881	0.780834	2.45154	3.11255e-07	0.930018	0.748053	1.53115	1.00567e-05	1.23317	0.505408	1.12741	0.387421
cotP	0.796641	0.0471953	1.01647	0.641581	1.4443	0.354824	1.10102	0.199778	1.27469	0.143437	1.12723	0.0487009	1.31502	NA	0.858277	0.142436
cotS	0.956273	0.743508	1.19918	0.00243529	1.12696	0.808488	1.13982	0.0860328	1.24742	0.196971	0.996139	0.953092	2.24569	7.46504e-05	1.25373	0.0210616
cotSA	1.21349	0.202842	1.15353	0.00209339	1.17498	0.718894	0.95935	0.427682	0.949807	0.747809	0.901193	0.136561	1.81835	0.00536217	1.29415	0.0476885
cotT	0.170151	NA	1.20936	0.0323061	0.493519	0.254562	1.09908	0.203462	0.927928	0.50744	1.08767	0.0487141	2.15944	0.00195131	0.985095	0.872294
cotV	0.317083	5.05573e-06	2.77347	0.000309665	1.26389	0.692609	1.12432	0.728452	1.86126	NA	3.4293	NA	2.05774	0.00582062	1.14987	NA
cotW	0.426526	NA	#VALUE!	NA	4.74546	NA	1.61933	0.126157	1.03905	0.804332	11.7666	NA	2.40312	2.97422e-05	1.05564	NA
cotX	0.153958	4.22984e-07	1.24089	0.00253928	1.24566	0.712181	1.05376	0.36332	1.53347	0.00547568	0.975696	0.722767	2.17731	0.00121208	0.892141	0.27074
cotY	0.772917	0.00147022	1.13217	0.00979785	0.890555	0.493257	1.21387	0.00229617	1.2686	0.0123697	1.11559	0.0931389	1.47321	0.167748	1.00417	0.973499
cotZ	0.395167	1.18436e-05	1.14367	0.00388482	0.672244	0.404742	1.04074	0.437348	1.46913	0.000923399	0.980073	0.645137	2.73696	5.64368e-06	1.14148	0.136574
coxA	0.754705	0.0785358	1.02014	NA	1.31379	0.486115	1.04784	0.586077	#VALUE!	NA	1.1566	0.0205358	0.497304	NA	1.08215	0.577347
crh	1.51923	1.45654e-06	0.931609	0.103121	0.727141	0.000183236	1.22318	0.00237765	1.41706	0.00129592	0.683988	0.00646987	1.4444	0.0104129	0.795713	0.116969
csaA	0.778738	0.00321265	1.00419	0.942257	0.390202	0.0176975	0.826462	0.00599449	1.02915	0.802725	0.641179	3.38665e-06	0.869629	0.287385	0.828851	0.022125
csbA	0.983563	0.779146	1.38096	0.000192389	1.2651	0.00318604	1.16737	0.137951	0.869227	0.152205	1.50357	0.000273427	1.97791	0.000466871	1.13194	0.13716
csbB	0.655847	3.96052e-07	1.24338	0.000326195	1.69693	4.75949e-05	0.669198	0.00114731	0.872914	0.177748	1.08047	0.375556	1.54478	0.0955495	0.803933	0.0115713
csbC	1.77574	6.8175e-06	1.24181	0.0203023	1.4847	0.0183259	0.836274	0.053331	1.44086	0.0198455	1.3489	0.0129885	4.23727	6.13916e-08	1.41675	0.00633425
csbD	3.13471	5.13267e-09	0.997174	0.935496	1.79667	0.172902	1.13665	0.205538	0.758044	0.0203879	0.939093	0.378275	2.7856	7.33453e-07	0.814831	0.0500639
csbX	1.12436	0.0178394	1.31227	0.000564024	1.48564	0.000444397	0.880559	0.133608	1.01133	0.871841	1.2847	0.000406195	1.39327	0.0102788	1.16844	0.121673
csd	0.914643	0.286503	0.829763	0.00309628	0.94801	0.524537	0.880231	0.0326196	0.708755	0.00192694	0.75055	0.00936806	1.06407	0.656688	0.843553	0.199409
csfB	1.49172	1.14824e-05	0.841253	0.0498084	1.19087	0.000111541	0.982255	0.855698	1.3377	0.000376248	1.03172	0.613671	1.41445	0.135052	1.22653	0.00687712
csgA	0.446556	8.52727e-05	1.90889	NA	1.8821	0.0544045	0.77242	0.238544	1.38184	0.322327	0.942064	0.674322	0.51146	NA	0.978664	0.831541
csn	0.441629	9.91284e-11	1.21829	0.0150434	0.386246	3.32171e-09	0.452245	0.000723428	0.510523	7.84412e-08	0.621221	7.02623e-06	0.1461	5.12939e-11	0.777053	0.0170665
cspB	2.28854	2.12459e-10	0.299203	3.12093e-07	1.32716	0.00181571	2.67	7.46701e-08	1.37543	0.0131662	1.6099	0.00231844	0.700491	0.0286548	0.799117	0.136072
cspC	0.989459	0.900257	0.735735	0.000712381	2.74239	4.81508e-09	1.8358	3.23664e-07	1.2796	0.0101304	1.95849	8.75904e-07	0.4775	0.0717663	0.906353	0.59607
cspD	1.95571	5.13893e-10	1.09753	0.206238	1.18438	0.0235084	1.51616	0.000310946	1.31962	0.00892426	1.70193	2.9156e-05	0.736621	0.0418593	1.21985	0.00956392
cspR	1.25012	0.00743843	1.27804	0.00553136	0.883846	0.15283	0.963617	0.474859	1.00913	0.913072	1.10324	0.132668	1.00476	0.974935	1.03786	0.710901
csrA	0.558889	6.16212e-09	1.22183	0.000179618	0.978044	0.797226	0.646154	2.84337e-06	0.604837	0.00139802	1.14934	0.0231827	1.06009	0.660109	0.737186	0.00290828
cssR	0.962965	0.717299	1.06097	0.301331	6.82219	4.03168e-06	1.38253	0.000583339	5.97484	3.23751e-11	1.08013	0.0849656	2.90239	1.3974e-06	1.85315	4.71675e-06
cssS	0.953555	0.678084	1.1147	0.0314722	3.10031	0.000790144	1.5407	1.31324e-05	2.66992	1.15842e-06	0.988345	0.841407	2.37207	4.33509e-05	1.66275	0.000803901
cstA	0.525758	2.0054e-10	0.835942	0.00601613	1.06016	0.413909	0.878672	0.0210152	1.05915	0.457099	0.801145	0.000301514	0.866322	0.250368	1.13924	0.15055
ctaA	0.90482	0.268282	0.703462	0.000766534	1.2123	0.0978503	0.751556	0.00586512	1.73304	0.000106945	1.24144	0.000975681	0.376782	5.12472e-07	0.700762	0.00551893
ctaB	0.84562	0.0374776	0.614635	2.56128e-05	1.51566	0.000370559	0.86283	0.00447584	0.747216	0.0266085	0.871235	0.0445383	0.287676	6.86065e-09	0.857189	0.143735
ctaC	0.228723	3.24809e-08	0.883749	0.237206	0.210876	4.26337e-12	0.373079	9.7716e-09	0.928021	0.434988	0.523551	5.22438e-06	0.181135	1.12193e-08	0.827879	0.161994
ctaD	0.269413	2.50244e-13	0.73151	0.00257533	0.279234	1.57786e-08	0.318922	1.4974e-09	#VALUE!	NA	0.551537	1.15988e-06	0.300452	8.1553e-07	0.791681	0.0236125
ctaE	0.280283	2.10831e-13	0.696425	0.000140482	0.416912	8.06161e-10	0.331425	3.14631e-09	0.525761	2.08891e-06	0.481602	9.84955e-08	0.237265	1.02383e-08	0.91372	0.410428
ctaF	0.230996	1.02141e-14	0.52425	2.44928e-05	0.486622	1.1912e-06	0.259266	2.962e-10	0.373056	3.94985e-08	0.431939	1.98382e-08	0.235742	7.01091e-09	0.714413	0.00529647
ctaG	0.216961	2.93099e-14	0.758635	0.04344	0.416704	5.55186e-06	0.547053	1.5579e-06	0.859197	0.0879279	0.843798	0.00761981	0.37413	3.3671e-05	1.00071	0.994732
ctaO	0.758394	0.00117275	0.933647	0.155727	1.44225	0.338532	0.901957	0.148293	1.30852	0.0459277	1.30185	0.00376503	0.555023	NA	0.73306	0.0227729
ctc	0.932599	0.305348	1.08386	0.483223	1.32169	0.0165703	0.132668	1.94267e-08	0.655659	0.000284803	0.78141	0.0344765	1.53499	0.0363893	2.02348	0.00338896
ctpA	1.32742	0.000118878	0.995799	0.927366	0.911897	0.232868	0.879071	0.0126326	1.3021	0.0215652	0.831885	0.00136583	1.17947	0.166649	0.985765	0.927198
ctsR	0.71193	0.000331777	0.550786	0.000314623	1.38704	0.00086073	1.10094	0.068667	0.749302	0.0642907	0.939132	0.356969	0.976519	0.852875	0.924335	0.535688
cwlA	0.792125	0.0156322	1.01216	0.782587	1.89824	0.145747	0.951441	0.504068	2.08512	0.0316533	1.05431	0.253484	0.883941	0.42213	0.97374	0.793624
cwlC	0.510119	1.16073e-05	0.972126	0.498058	0.869934	0.477845	1.07028	0.337524	0.718376	0.00644601	0.871788	0.255747	1.02162	0.898159	0.780104	0.0676708
cwlD	0.743015	0.00112173	0.463324	NA	2.10656	0.00070352	0.790542	0.0098856	0.553886	0.0122303	0.715028	0.0112255	0.485007	0.00059961	0.617263	1.16436e-05
cwlH	0.6041	0.156127	1.10765	0.011589	1.14245	NA	0.861114	0.0158228	1.18015	NA	1.29148	0.000115572	0.388575	NA	0.925615	NA
cwlJ	0.716446	0.0546736	1.33945	NA	0.457738	NA	0.579661	0.0248474	0.751065	0.198669	0.662435	0.00158078	1.69783	NA	0.977859	0.909409
cydA	0.536497	0.000724407	1.12474	0.421765	0.480704	0.00562867	0.896847	0.258182	1.11597	0.662641	1.68849	0.000268646	0.562189	0.00029336	0.750102	0.0779733
cydB	0.751456	0.147792	2.27968	0.0082261	1.38753	0.43714	0.511478	0.00444796	2.93466	0.00723262	4.49903	1.62578e-06	0.736621	0.025395	0.640779	0.0171911
cydC	3.21954	5.32946e-06	3.75685	0.000566555	0.869467	0.705629	0.321416	1.6719e-05	2.92345	0.00139072	2.3598	3.60896e-05	2.24879	2.87818e-05	1.1202	0.668902
cydD	4.52085	0.000252184	1.37778	0.0135778	3.2537	0.0993488	0.859193	0.0300857	1.35836	0.199301	1.01922	0.715977	3.09571	NA	1.40759	NA
cypA	0.592407	8.14176e-06	1.02633	0.474673	1.01304	0.979352	0.960026	0.539203	0.897379	0.485498	0.945254	0.192184	0.979481	0.866702	0.937834	0.459016
cypC	3.09188	2.46834e-07	1.29548	0.000240622	1.54167	0.206995	0.892336	0.0302398	1.45005	0.00181341	1.07502	0.529771	2.47832	0.000803718	1.53304	0.000898471
cypX	0.40105	1.03763e-10	0.90626	0.046142	1.48587	0.00185269	1.46688	1.91024e-05	0.832933	0.139903	0.878918	0.015632	0.482781	1.77473e-05	0.802015	0.046524
cysC	0.476123	1.85932e-06	0.497601	4.33351e-06	0.458124	7.41387e-09	2.38767	0.000208166	0.794834	0.0371231	1.19743	0.145773	0.221076	6.16791e-07	0.47223	0.016729
cysE	0.921494	0.150016	0.896528	0.0508137	0.678238	0.00112639	1.09956	0.111897	1.09745	0.214009	0.654206	8.73897e-05	1.23494	0.195035	1.05413	0.57533
cysH	0.537009	1.1417e-05	0.858033	0.0075832	0.762876	0.00344498	2.2217	2.72732e-07	0.904061	0.310496	1.32315	0.012368	0.313082	7.3249e-06	0.801356	0.124532
cysK	0.580705	4.47837e-07	0.824434	0.000945329	0.288442	6.56444e-09	0.506905	8.58945e-08	1.60425	0.0011082	0.690264	7.76753e-06	0.659888	0.00433381	0.721349	0.0934217
cysP	0.44637	6.23161e-07	0.990188	0.786056	0.683114	0.000317831	1.48413	0.000109339	0.700895	0.00322752	1.40318	0.00495225	0.182128	3.27746e-06	0.600557	0.0124082
cysS	0.918812	0.123112	0.884227	0.0261374	0.791973	0.0418412	0.906325	0.0781239	0.91038	0.291966	0.728434	0.0002976	1.12694	0.371202	1.0589	0.473288
czcD	2.04535	8.92447e-06	1.26098	0.000887202	0.191737	0.00261215	0.931683	0.254614	1.47828	0.00478185	0.955602	0.305081	1.93154	0.0119463	1.11461	0.419832
dacA	0.667252	2.80249e-06	0.618698	2.90806e-05	1.04959	0.602407	0.508838	3.32799e-07	0.48715	2.05995e-06	0.882614	0.384115	0.289214	7.54596e-07	0.633433	2.26798e-05
dacB	1.16761	0.227823	1.14912	0.000947347	3.73894	0.000541222	1.07288	0.293398	1.44243	0.0195568	1.1361	0.267895	1.28937	0.138095	1.1784	0.143834
dacC	0.169847	2.04059e-13	1.43463	0.0013882	0.53759	2.56484e-05	1.02502	0.761346	1.25022	0.0104239	0.822801	0.0662843	2.02645	6.34811e-05	1.09277	0.366257
dacF	0.393396	0.000890392	1.20329	0.000411003	1.37587	0.471122	0.954313	0.302855	1.41067	0.00152761	1.11378	0.0982187	2.72427	5.15814e-07	1.05828	0.539841
dapA	1.08078	0.288554	0.646034	2.70852e-05	1.07279	0.389039	0.852028	0.023359	0.718395	0.00582583	0.739553	0.000151142	1.01349	0.907949	0.954205	0.573582
dapB	1.37862	3.40711e-05	0.862775	0.0341814	0.461109	4.85452e-05	0.950084	0.290023	1.08711	0.361744	0.565551	3.91517e-07	1.37367	0.0124489	0.968068	0.774355
dapF	0.751981	0.000618977	1.0339	0.344387	0.878004	0.490208	1.34879	0.00129918	1.26775	0.127439	1.12888	0.0314859	0.593706	0.00105183	1.14857	0.208567
dapG	0.729217	9.37466e-05	0.788981	0.0110569	0.864364	0.0760447	1.01455	0.860811	0.668022	0.00054686	0.700562	1.41243e-05	0.859395	0.283848	1.06163	0.52223
dat	0.513922	1.79721e-07	1.01681	0.691933	0.382901	1.89247e-10	0.955135	0.506537	1.57463	0.000213474	0.609723	1.01339e-05	0.569374	0.000800868	0.75193	0.00895807
dck	0.669965	2.77052e-06	0.898235	0.0252195	1.2374	0.0111924	0.683248	0.000716863	1.00536	0.945299	1.12109	0.435677	0.555161	0.008291	0.863967	0.138721
dctB	0.917135	0.276875	0.80437	0.0170331	1.01837	0.973813	1.12216	0.135256	1.09837	0.464459	0.927617	0.232519	0.411211	2.74181e-05	1.14156	0.320647
dctP	0.81976	0.0258331	0.343347	1.73658e-06	4.49617	0.00884884	1.78806	0.0142081	3.22626	0.00121137	0.690049	0.000115937	0.654174	0.00612956	1.85864	0.000248159
dctR	0.837601	0.346688	1.14393	0.00948605	1.6969	0.0651016	0.888112	0.0761108	0.932266	0.506363	0.984308	0.706369	0.794095	0.305366	1.03802	0.708106
dctS	1.1608	0.038359	1.10182	0.00806999	2.33447	0.00702109	0.99978	0.996638	1.26284	0.0188735	1.10876	0.0255291	0.695414	0.0148783	1.57314	0.00868305
ddl	0.92549	0.134025	1.4037	0.00165448	1.27275	0.0619696	1.34543	0.000316867	1.42758	0.00116545	0.72577	1.97335e-05	1.06066	0.637347	0.787288	0.0140199
deaD	0.640078	3.15843e-08	1.04162	0.35676	1.05909	0.584596	0.618062	5.36809e-06	0.575055	1.55576e-06	1.50945	1.23637e-05	0.329252	5.55489e-08	0.743772	0.00261819
def	1.28004	0.00185956	0.775086	0.00139108	1.95321	5.88782e-07	1.83729	1.18005e-07	0.828326	0.0753778	1.14574	0.0330011	1.01538	0.903435	1.12821	0.272487
degA	1.00919	0.92421	0.999531	NA	2.34479	0.00517973	0.835711	0.0135781	0.655062	0.00120973	0.836353	0.0228259	0.657895	0.0167128	1.24003	0.134887
degQ	0.496972	0.100928	#VALUE!	NA	1.05461	NA	1.06333	0.711889	1.89671	NA	0.841105	NA	1.51627	NA	#VALUE!	NA
degR	0.615698	1.37575e-07	0.964512	0.527808	2.76486	1.84414e-08	0.837216	0.0131049	0.634831	0.000471102	1.41612	5.32112e-05	0.689238	0.027655	0.812021	0.0194545
degS	0.946552	0.307609	1.28801	0.00120639	0.946151	0.453782	1.29264	0.000425946	1.14693	0.0841659	1.05346	0.223608	0.806817	0.0519786	0.851996	0.104482
degU	0.87923	0.0080215	0.958229	0.418574	0.545744	1.54568e-06	0.944439	0.253205	1.28525	0.0320709	1.12243	0.0205118	0.860508	0.311574	0.959665	0.630166
deoD	1.22191	0.00687777	0.93895	0.357005	0.374859	5.46203e-06	0.800467	0.00236218	1.58713	0.00460565	0.605102	3.42392e-06	1.65047	0.00087508	0.821709	0.213559
deoR	0.588407	2.85344e-07	0.997605	0.959523	0.88873	0.511743	1.01288	0.799255	1.32983	0.00532436	1.09764	0.0444515	0.416663	5.64103e-06	1.12703	0.175343
des	0.915959	0.145297	1.09173	0.0334652	1.52341	0.116107	0.944624	0.197889	1.36002	0.0158174	1.05472	0.210196	0.955961	0.701999	1.06989	0.480557
dfrA	1.03125	0.662178	1.07694	0.184336	1.05478	0.797841	0.565405	0.0630303	0.911186	0.23767	0.66876	1.00814e-06	1.48074	0.00478134	1.08176	0.498237
dgk	1.04665	0.42143	0.667847	3.58109e-05	0.661899	0.00162597	1.1321	0.0692429	1.07038	0.40428	0.90402	0.123237	0.686379	0.0377082	0.925909	0.4438
dgkA	0.975178	0.656765	0.766551	0.00044546	1.36719	0.00763745	1.16224	0.00815749	1.05239	0.55906	0.713568	2.40091e-05	1.19056	0.242998	0.686904	0.0569271
dhaS	0.619826	1.41081e-07	2.03867	1.94656e-06	1.37102	0.000300524	0.762861	0.0166367	2.51594	2.06885e-06	0.48747	3.85106e-06	1.40267	0.01723	0.822012	0.0420275
dhbA	0.213283	4.01011e-09	1.04902	0.357054	0.828617	0.59617	2.25593	0.000573815	1.23884	0.0276598	1.05548	0.2159	0.663282	0.0109693	0.958594	0.712183
dhbB	0.16299	2.46e-08	1.10656	0.662458	0.845485	0.733747	1.17006	0.585942	2.15164	4.90818e-06	0.75919	0.00121372	1.07809	0.579025	0.821487	0.1501
dhbC	0.409138	4.75138e-05	0.957649	0.696901	0.882219	NA	1.92544	0.00712912	1.03672	0.827087	0.798605	0.000256387	0.215628	0.00226894	0.993807	0.971128
dhbE	0.18859	5.3022e-07	0.981196	0.92995	0.604264	0.490696	1.22481	0.483112	1.70987	0.0242906	0.974421	0.729715	0.440545	0.000135602	0.98018	0.933716
dhbF	0.337145	2.16977e-05	0.747602	0.0745785	0.537463	NA	0.899252	0.540928	1.23739	0.333033	0.721508	4.99071e-05	0.757042	0.179202	1.60521	NA
dinB	0.63579	0.000349597	1.18907	0.0453442	0.579016	0.0186385	1.02034	0.812557	1.06493	0.451385	1.34161	0.00047849	0.889104	NA	0.818046	0.0503527
dinG	1.04218	0.503388	0.88929	0.0441199	1.58705	9.47894e-06	1.41533	3.59757e-05	0.607735	1.01563e-05	1.01227	0.886393	1.16491	0.314056	1.03869	0.682802
divIB	0.827303	0.000994865	0.941055	0.182268	2.02406	1.00382e-07	1.01989	0.681979	0.620881	5.25991e-05	0.969051	0.496723	1.28863	0.167385	0.823012	0.0266751
divIC	1.02788	0.669675	0.873004	0.0501776	1.7592	1.67755e-05	1.43791	4.76428e-05	1.11632	0.208608	1.27628	6.94317e-05	1.19698	0.325458	0.681471	0.0018366
divIVA	0.868139	0.0215508	0.679558	5.73029e-05	0.879915	0.109791	1.11307	0.0139423	0.70453	0.00210357	0.7526	0.0556977	0.7324	0.047303	0.783555	0.0662919
dltA	1.10163	0.0650472	1.18688	0.000727351	2.67718	8.57377e-09	1.02627	0.645071	0.881726	0.335383	0.895796	0.298244	1.74417	0.00207776	0.927124	0.659963
dltB	1.07153	0.234505	1.12819	0.014842	1.75675	2.91417e-06	1.00291	0.963125	0.782304	0.0455364	1.0196	0.817107	1.47663	0.0193686	1.09581	0.641342
dltC	1.20181	0.00232078	0.961077	0.432989	1.84657	1.83707e-06	0.948322	0.483066	0.780256	0.0783166	0.810266	0.0632199	1.49387	0.00852738	0.923575	0.610289
dltD	1.18881	0.00286526	0.920643	0.085148	2.01928	1.18789e-06	0.905002	0.223085	0.720302	0.0028751	0.936252	0.531552	1.20533	0.138072	0.829775	0.373017
dltE	0.853869	0.00649182	0.908863	0.0813642	1.85634	4.00607e-06	0.934565	0.165924	0.927363	0.381564	1.15918	0.143689	1.34328	0.0107937	0.89779	0.177204
dnaA	0.748029	1.04298e-05	0.826304	0.00145828	1.20138	0.0620223	1.36271	0.000195907	0.821267	0.0909324	0.703905	8.67249e-06	0.618801	0.00102359	0.845319	0.0793026
dnaB	0.680112	1.0907e-06	1.06468	0.155703	0.822704	0.106487	0.900257	0.143641	0.912234	0.344866	0.953209	0.357567	0.634268	0.00341984	0.885232	0.368086
dnaC	0.703325	6.15599e-06	0.899821	0.0327238	1.24456	0.0106412	0.865975	0.019888	0.553659	0.000113407	0.768206	0.00433626	1.02523	0.848249	0.817908	0.0470156
dnaD	0.753816	0.000207537	1.087	0.0715259	1.25953	0.0155258	1.22165	0.000731094	1.40351	0.0270214	1.22454	0.00434402	1.19433	0.146545	0.934482	0.541914
dnaE	2.53964	2.26049e-11	1.29292	0.000348239	1.74462	7.87044e-06	1.91146	2.03767e-08	1.32998	0.0349413	1.1126	0.0589364	2.14175	9.62217e-06	1.11534	0.340669
dnaG	0.219647	2.22045e-16	0.989985	0.825421	1.42927	0.000572337	0.646361	0.00133966	1.38857	0.00290521	0.865636	0.0334072	1.63183	0.00247912	0.86377	0.244294
dnaI	0.665944	4.35962e-07	0.838365	0.00528226	0.956703	0.489449	0.756691	0.000626803	0.834592	0.0238987	0.776978	0.00702965	0.759442	0.0396808	0.943374	0.579294
dnaJ	4.0505	4.44089e-16	1.02655	0.565571	1.39719	9.03331e-05	2.68845	5.16727e-07	0.541635	5.6254e-07	1.02964	0.63282	1.16972	0.228637	1.54372	0.000149133
dnaK	3.7272	4.67404e-14	1.40152	0.000644158	0.706787	0.00101659	5.44865	6.22757e-09	0.742663	0.000894496	0.923906	0.0862448	1.3058	0.0411955	3.77251	NA
dnaN	0.790445	0.00786263	0.723882	0.000117332	0.899148	0.303471	0.716558	0.00155888	0.730771	0.00230447	0.75694	0.0144923	0.930667	0.629295	0.813907	0.0454607
dnaX	0.961964	0.540246	1.37261	0.0229434	1.66802	0.000122041	0.590534	0.00333953	1.08559	0.510018	0.93149	0.621132	1.31791	0.131174	0.578875	0.00021142
dppA	0.483711	2.47993e-05	1.14027	0.0123103	0.222496	6.39532e-05	1.21995	0.00350202	1.79142	1.13012e-06	1.17094	0.0121538	0.785511	NA	1.00431	0.963073
dppB	0.292177	1.66507e-05	1.41993	0.00010938	0.329398	5.04134e-07	1.20684	0.00509761	2.49868	9.72006e-07	1.26546	0.000909575	4.78847	3.08748e-08	1.42705	0.00466294
dppC	0.520753	0.0162324	1.3461	0.000127571	0.160862	0.000193431	0.654509	0.000222689	1.5498	0.00555147	1.98784	1.17937e-06	0.935458	0.703335	1.25079	0.0663633
dppD	0.299754	1.07351e-05	1.29594	0.0012024	0.0883809	1.70272e-08	0.862574	0.0140716	1.64638	0.000239071	1.09769	0.0941688	0.913084	0.618981	1.10903	0.379763
dppE	0.399524	9.58708e-06	1.33993	0.000159124	0.156081	2.4581e-06	0.874531	0.0170288	1.43078	0.00974673	1.10476	0.164818	2.28273	4.22889e-06	1.02343	0.818605
dps	1.50368	2.10361e-06	1.07951	0.436782	0.249656	1.96073e-11	0.202623	6.57107e-08	0.89511	0.267785	0.897692	0.113933	1.325	0.0346019	1.1076	0.232954
dra	0.602027	6.38993e-09	0.914213	0.0902469	0.671316	0.00148924	0.891513	0.0701423	1.07676	0.35404	0.811982	0.00110386	0.476883	3.08778e-05	0.989346	0.892349
drm	1.33619	6.33814e-05	1.10002	0.0212029	0.547738	6.42844e-05	1.05068	0.407022	1.53109	4.70172e-05	0.681908	6.42808e-06	2.05599	1.00938e-05	1.08304	0.53508
dsdA	1.57993	3.97404e-07	1.0648	0.175358	1.26967	0.25493	0.934946	0.17569	1.25158	0.00829469	0.79053	0.000283358	1.23356	0.111492	1.02093	0.7976
dxr	1.51441	2.04976e-05	0.694301	3.58096e-05	1.28066	0.0018641	1.0429	0.372508	0.853658	0.121513	0.781618	0.0274792	0.885603	0.319309	1.01017	0.936626
dxs	1.35239	7.01144e-05	1.04774	0.161402	1.65896	3.54326e-06	0.921298	0.125958	0.981353	0.819646	0.718565	2.71693e-05	1.39156	0.00656371	0.986207	0.869823
eag	0.777263	0.00297665	1.31816	0.000613164	1.14072	0.0698992	1.17119	0.0481271	1.36032	0.00505503	1.07814	0.400581	0.777364	NA	1.28081	0.0700448
ebrA	1.54601	0.00183566	0.860039	0.0852097	1.37753	0.00623863	1.17174	0.113578	0.978753	0.839811	0.897021	0.361008	0.690274	0.157311	1.03831	0.754
ebrB	1.70858	0.000340919	1.24261	0.00411097	1.17266	0.150201	0.879298	0.0237506	0.801125	0.146775	1.0141	0.737605	1.67538	0.0210077	1.16122	0.114587
ecsA	2.39168	9.1237e-12	1.16732	0.00356903	0.42085	2.55512e-07	1.44028	0.000704918	2.72847	5.19188e-10	0.772497	0.000209136	1.18673	0.182556	0.908666	0.418103
ecsB	2.62243	1.48145e-11	1.12455	0.0142537	0.975866	0.721979	1.06452	0.336804	2.04858	1.30417e-07	0.666105	5.85888e-06	1.71007	0.00261527	1.01106	0.92767
ecsC	2.77516	2.78457e-10	1.10227	0.0202907	0.989356	0.910786	1.01545	0.755897	1.79176	4.22144e-06	0.712159	1.62842e-05	1.61902	0.000711767	0.983454	0.847512
efp	0.749123	0.00022018	1.05933	0.185819	0.802369	0.0188186	1.01652	0.754879	1.33801	0.0179806	0.792235	0.000397319	0.820965	0.187249	0.780169	0.0197147
eno	1.29362	0.00141614	1.18388	0.00527676	0.359303	3.89706e-08	0.888738	0.112609	2.25195	1.16321e-07	0.647942	1.91049e-05	1.19021	0.227019	1.18997	0.151549
epr	1.01938	0.730862	1.03074	0.481943	0.562809	1.02567e-05	0.870249	0.0210291	0.801475	0.0151966	0.895071	0.0427639	0.579834	0.000825493	0.97765	0.79003
era	0.945694	0.251417	1.00856	0.829515	1.33421	0.00167663	1.92757	1.14452e-07	1.02655	0.720478	1.27371	0.00039852	0.812188	0.182139	0.835711	0.0629833
etfA	0.614944	6.91696e-08	1.22672	0.000993414	1.42393	0.00138364	0.739042	0.000116595	0.787143	0.00756626	1.09557	0.0445788	0.550734	6.46909e-05	0.909347	0.263143
etfB	0.687411	4.16497e-06	1.35173	0.000336578	1.36384	0.00432346	0.756996	3.17978e-05	0.774095	0.0041029	1.13289	0.0100373	0.55638	3.07811e-05	0.918874	0.224083
exoA	0.777935	0.0185581	0.811579	0.00756488	1.0416	0.893391	1.08145	0.281158	0.311001	1.41949e-06	0.94408	0.249538	1.14953	0.456287	1.24917	0.0714119
expZ	2.359	3.71343e-08	1.12431	0.00901921	2.38439	0.000308979	1.03944	0.49246	1.18279	0.106025	0.999835	0.996801	1.81833	NA	1.24163	0.0285595
exuR	0.966318	0.614361	1.1086	0.0205019	1.77563	0.000107373	1.08072	0.13623	1.0007	0.994373	1.4205	1.89528e-05	0.830621	0.233255	1.10682	0.177767
exuT	0.671776	0.007077	1.17129	0.00184892	2.23208	0.131523	0.953284	0.312993	0.820621	0.177585	1.02126	0.624867	1.48204	NA	1.05716	0.535527
ezrA	0.636602	1.47664e-08	0.975615	0.506762	1.2678	0.591261	0.801797	0.00135518	0.894119	0.151924	0.7701	7.1391e-05	0.331191	4.67363e-07	0.831247	0.0415834
fabD	0.871193	0.022684	0.606561	8.78378e-06	0.553947	9.0771e-07	1.26191	0.00102566	0.705451	0.00243162	0.814702	0.00428451	0.472038	3.62723e-05	0.890571	0.18489
fabF	1.2684	0.0142323	1.54492	0.000465419	1.38378	0.00210058	1.09171	0.14881	0.635138	0.000282851	0.671482	1.18316e-05	0.617353	0.0119498	0.747991	0.00395311
fabG	0.740754	1.78207e-05	0.514145	1.05462e-05	0.723515	0.00158894	1.14065	0.0218227	0.610749	0.000135527	0.779465	0.00054316	0.469156	1.32427e-05	0.776901	0.0145106
fabHA	1.00833	0.852393	1.61401	3.80725e-05	1.45673	0.000193053	1.93666	2.23147e-05	0.86993	0.10161	1.33159	0.00307741	0.892634	0.455708	1.11905	0.231364
fabHB	1.22572	0.00447554	0.993246	0.904901	0.93765	0.88874	1.07056	0.166072	1.03906	0.727063	1.2327	0.00109633	1.06758	0.65723	0.896758	0.267951
fabI	1.02391	0.605428	0.490787	2.4478e-06	0.758996	0.00487808	2.03066	9.21708e-05	1.26225	0.00588918	0.944488	0.403968	0.55487	0.00266661	0.81987	0.102015
fabL	0.737292	5.5113e-06	0.800294	0.00267515	0.665375	8.47833e-05	0.913554	0.166695	0.961911	0.618779	0.567889	1.8886e-07	1.20714	0.158274	0.891117	0.226382
fbaA	0.49896	5.57256e-10	0.736389	9.90012e-05	0.6827	0.000451911	0.801886	0.00315123	0.955521	0.799208	0.846266	0.00217998	0.668697	0.00155417	0.888674	0.1402
fbaB	0.886805	0.0465049	0.885305	0.0176406	0.846719	0.11489	1.0905	0.147797	0.84933	0.162539	1.11884	0.0201385	0.757648	0.025382	0.905695	0.396936
fbp	4.34371	1.77636e-14	1.38364	4.24246e-05	1.02431	0.766953	1.23657	0.000799156	3.8548	1.19386e-10	0.910091	0.0660813	3.65815	7.12277e-08	1.58701	1.65014e-05
fdhD	2.89482	2.22167e-12	1.26093	0.000500187	2.99423	2.01204e-10	4.65446	7.47845e-09	1.92588	1.11758e-05	1.64713	2.76456e-05	1.67079	0.000630033	0.93877	0.528936
fer	1.13952	0.0178982	0.631369	0.00174108	1.72755	8.90047e-06	0.928789	0.254089	0.834378	0.0232513	1.21718	0.00141397	0.549922	0.00119771	0.956581	0.615651
feuA	0.231281	3.37222e-09	0.793634	0.0357167	1.57952	0.545199	0.259886	4.43576e-09	1.13692	0.173513	1.16361	0.161688	0.121108	6.39586e-09	1.09311	0.637711
feuB	0.488095	0.000452481	0.64336	0.0345189	2.69387	0.25012	0.371319	7.17453e-05	0.891921	0.410841	0.537833	8.87431e-06	0.599793	NA	0.91213	0.465564
feuC	1.04805	0.629988	0.821663	0.00335564	3.5498	0.023053	0.905465	0.124336	1.17645	0.0824334	0.970818	0.592236	0.648372	NA	0.799386	0.00813278
ffh	0.606535	5.94071e-07	0.634556	3.80871e-05	1.36252	1.50656e-05	1.06591	0.167169	0.734941	0.00497937	1.12205	0.267293	0.559388	0.00326372	0.835188	0.0625598
fhuB	0.257224	4.91274e-13	1.13686	0.00519112	0.954747	0.870082	1.17133	0.0312968	1.28195	0.0410883	0.878609	0.0107251	0.376805	6.91838e-06	0.898759	0.222078
fhuC	0.254596	2.99982e-13	0.960066	0.470749	1.01536	0.947828	1.07267	0.333992	1.32232	0.00588501	0.823082	0.000746637	0.310714	6.33253e-07	0.883124	0.339392
fhuD	0.0580781	2.14428e-12	1.00669	0.905856	1.01953	0.951132	0.733294	0.0176526	2.02113	0.000542953	0.660234	1.6099e-06	0.129712	7.39949e-11	0.785178	0.0198251
fhuG	0.378469	7.83119e-11	1.03528	0.474025	0.385756	0.0619819	1.16675	0.0774904	0.996427	0.974394	0.656718	1.31916e-05	0.508047	0.000130429	0.933583	0.461882
flgB	0.556359	3.96633e-10	0.744508	0.00162453	1.24835	0.0037226	1.54748	1.93595e-06	0.754568	0.00752602	1.13454	0.0139235	0.283341	1.95881e-07	0.752847	0.00405099
flgC	0.541305	1.09919e-08	0.689284	0.000123134	1.23034	0.00492761	1.15141	0.0184586	0.625376	3.20637e-05	1.0232	0.66624	0.267442	0.000426406	0.602906	5.97465e-05
flgE	0.513068	1.13211e-09	0.768502	0.00350374	1.05035	0.525747	0.796107	0.000869946	0.445194	2.91766e-08	1.00715	0.906813	0.298512	2.58926e-07	0.743646	0.00178806
flgK	0.5483	2.49693e-09	0.923319	0.105487	1.18187	0.0616237	0.797156	0.00410824	0.39107	4.18654e-08	1.04238	0.364375	0.524743	9.32377e-05	0.799058	0.018483
flgL	0.687541	1.3031e-06	0.776427	0.00419502	1.23999	0.0234531	0.583446	2.47061e-05	0.42421	5.23298e-09	1.29404	0.000335309	0.81194	0.119573	0.806389	0.032755
flgM	0.672588	3.84542e-07	0.862373	0.00891366	1.60394	5.72948e-05	0.971672	0.572907	0.526514	1.4821e-05	1.48545	2.22048e-05	0.561782	0.000745359	0.784209	0.0339625
flhA	0.729379	0.000853135	0.925384	0.105982	1.19446	0.0437496	0.961989	0.607246	0.407794	5.28957e-08	1.10055	0.115983	0.387311	4.13525e-06	0.799022	0.0779008
flhB	0.788596	0.0142181	0.646041	0.000262976	1.16718	0.0818193	0.674307	0.000212448	0.346985	1.81008e-09	1.13107	0.253049	0.374337	7.06662e-06	0.960616	0.760993
flhF	0.772971	0.00725591	0.675932	0.00014665	1.36489	0.000789578	0.592235	3.14719e-05	0.373858	7.66601e-09	0.953335	0.640813	0.564119	0.0071351	0.89502	0.337889
flhO	0.666001	3.83103e-07	0.790963	0.00105175	1.56078	9.65121e-05	1.24672	0.00418522	0.629691	0.000511863	1.3563	0.000305418	0.482308	3.39851e-05	0.849963	0.158993
flhP	0.884432	0.0380869	0.789421	0.00451695	1.64988	0.000107386	0.757426	0.000623699	0.488028	1.45392e-06	0.962043	0.572211	0.704367	0.00793732	0.789898	0.0156527
fliD	0.675009	1.31865e-06	0.831393	0.00708956	0.659869	0.000585337	0.7461	0.000112063	0.571219	5.51066e-05	1.22999	0.000463901	0.719771	0.0319603	0.718017	0.0051392
fliE	0.578907	1.49631e-05	0.691376	3.76837e-05	0.99973	0.997179	1.06341	0.45453	0.652108	4.95663e-05	0.934328	0.267427	0.234043	1.44647e-08	0.674469	0.00133256
fliF	0.54025	1.36982e-10	0.741253	0.000804308	0.705791	6.52588e-05	1.13571	0.0420897	0.69624	0.00124545	0.853079	0.00857463	0.210922	2.30017e-09	0.742621	0.00433146
fliG	0.513368	4.37668e-09	0.959953	0.374886	0.87798	0.0606356	0.987676	0.778718	0.623832	3.70795e-05	1.09499	0.0323715	0.296804	1.08595e-05	0.828177	0.0377839
fliH	0.523131	9.29289e-10	0.728542	0.000507953	0.851248	0.0320421	0.837409	0.00310656	0.575262	2.96427e-06	0.952305	0.350759	0.256204	2.92904e-07	0.723685	0.00139519
fliI	0.557322	6.21819e-10	0.828465	0.0111128	1.16792	0.0315219	0.99764	0.96082	0.648388	0.00122991	1.12072	0.0270769	0.24444	6.57202e-08	0.741443	0.0037428
fliJ	0.550993	2.25275e-08	0.663396	0.000270084	1.33158	0.000412558	0.830785	0.0136363	0.471108	2.5905e-07	1.11308	0.0920997	0.267734	1.34986e-06	0.625592	9.99831e-05
fliK	0.556159	3.86913e-09	0.732776	0.000645331	1.34197	0.000766672	0.834635	0.00390518	0.504093	3.80156e-06	0.999709	0.995688	0.341414	4.5976e-06	0.674878	0.000195039
fliL	0.566194	4.62994e-09	0.846416	0.00918054	1.06892	0.419676	0.753872	0.000788133	0.403632	3.59909e-08	1.04184	0.413896	0.317605	2.10949e-06	0.73792	0.00104043
fliM	0.555174	1.42942e-09	0.761372	0.0038339	1.12569	0.142763	0.609832	6.28759e-06	0.368737	6.9634e-09	1.08019	0.144656	0.330362	5.89145e-05	0.720083	0.00282067
fliP	0.762184	0.00943977	0.776109	0.00262405	0.991883	0.904634	0.901157	0.182924	0.481931	1.14144e-07	1.14606	0.0844051	0.320896	4.78445e-07	0.91634	0.546212
fliQ	0.658624	6.68511e-06	0.608454	9.32882e-06	1.07375	0.392475	0.781711	0.01388	0.375997	2.67318e-08	1.14227	0.22427	0.357901	5.61809e-06	0.680781	0.00284993
fliR	0.785945	0.00154619	1.00271	0.970313	1.15293	0.0867042	1.0163	0.876001	0.784454	0.0258308	1.01366	0.884114	0.511519	NA	0.889787	0.288018
fliS	0.622292	6.4887e-08	0.920205	0.0841341	0.705283	0.000272326	0.613027	4.54376e-07	0.587024	0.000102612	1.27563	6.1035e-05	0.511002	0.000353118	0.964435	0.614447
fliT	0.467938	4.3102e-10	0.832195	0.00422787	0.930973	0.365416	0.50005	3.44144e-07	0.434029	2.22243e-06	1.36474	6.31855e-05	0.4951	0.00039024	0.913046	0.227504
fliY	0.540245	7.68458e-09	0.710296	0.000469382	0.455308	4.04356e-08	0.539418	2.77071e-07	0.459682	5.81272e-08	0.948039	0.355718	0.269206	1.28674e-07	0.810052	0.0192759
fliZ	0.87721	0.236636	0.759504	0.00201002	0.86001	0.0575704	0.758271	0.000750731	0.405431	4.38883e-09	0.99797	0.984621	0.409223	1.71091e-05	0.860649	0.16495
fmt	1.40811	0.00107609	0.779523	0.00604032	1.68675	1.7267e-05	1.3461	0.000107855	0.77657	0.236539	0.909646	0.20341	0.897544	0.508705	0.85005	0.198547
fnr	1.00812	0.93777	1.97992	0.000872922	1.74501	0.0118473	0.835336	0.00395761	1.88869	7.10378e-05	1.11108	0.0361108	0.817499	0.154342	0.754957	0.0235306
folB	0.65061	6.42062e-07	1.07554	0.124425	1.00232	0.979182	1.02528	0.580699	1.01613	0.8435	0.891921	0.0257606	0.622471	0.00544356	0.929385	0.382671
folC	0.878394	0.0251269	0.902093	0.0298603	1.17432	0.0755773	0.980871	0.734486	1.28808	0.0111755	1.01675	0.742003	0.523181	0.000160331	1.2717	0.0347524
folD	0.73034	4.52835e-05	0.666797	6.30244e-05	0.944103	0.892205	0.880442	0.0156246	0.85799	0.0757731	0.835365	0.00449368	0.522397	0.000163378	0.70815	0.00139122
folK	0.747649	6.20578e-06	0.989783	0.75914	1.35253	0.00125269	#VALUE!	NA	0.764548	0.00366866	0.96755	0.493747	0.608966	0.000934814	0.879103	0.18378
frr	0.707441	5.90831e-05	0.46515	8.42051e-06	1.03874	0.699469	0.607552	2.24446e-06	0.281437	3.98372e-09	0.730526	0.0137499	0.438647	8.02695e-06	0.561863	0.00200678
fruA	1.49265	3.80058e-06	1.11896	0.0267985	1.44662	0.000320839	0.879017	0.0147249	1.07012	0.396765	0.783325	0.000101441	1.21478	0.243446	1.1247	0.265179
fruK	1.29494	0.00013962	1.07804	0.049546	1.3331	0.0035292	1.02146	0.731372	1.0887	0.34568	0.864753	0.00743142	0.936635	NA	0.98619	0.904007
fruR	1.38215	6.18375e-05	1.0763	0.0756968	1.311	0.0162401	0.956708	0.348128	1.25789	0.0365792	0.966492	0.42877	1.26917	0.150859	1.00867	0.929594
ftsA	0.577706	3.82869e-09	1.19027	0.00131356	0.501366	1.44787e-07	0.958796	0.438122	1.5591	3.16752e-05	0.850954	0.00626959	1.37353	0.0243126	0.847574	0.0782481
ftsE	0.83978	0.0020961	0.909231	0.0777265	1.38279	0.00109737	1.76238	5.36454e-07	0.854008	0.097134	1.04878	0.519092	0.820601	0.0663962	0.830109	0.0480045
ftsH	1.78444	2.14597e-07	0.915856	0.196228	0.84324	0.107883	0.867026	0.00673751	1.8116	0.000438386	0.929573	0.117313	2.06215	0.000314895	1.06759	0.550166
ftsL	0.929696	0.344348	0.809285	0.007082	1.73895	5.77098e-06	1.43398	6.18228e-06	1.0384	0.627144	0.964844	0.489837	0.587897	0.00422703	0.880459	0.156488
ftsW	1.82213	1.17651e-07	0.961009	0.444339	0.795827	0.00248662	1.37527	4.15711e-05	1.10472	0.390502	0.846358	0.00337997	1.26264	0.0584067	1.06608	0.549191
ftsX	1.01769	0.78241	0.589076	0.00033938	1.74039	0.000458229	1.0693	0.189057	0.694942	0.000539752	0.547165	4.27887e-06	1.11112	0.386722	0.782832	0.0469159
ftsY	0.602885	2.75048e-08	0.543647	4.19606e-06	2.15395	NA	0.395181	1.32426e-08	0.548134	1.91687e-06	0.682923	4.66474e-06	1.16847	NA	0.777555	0.0399905
ftsZ	0.439354	5.97844e-12	1.13192	0.00313902	0.681418	0.000392528	0.847992	0.0282231	1.09082	0.271344	0.733691	4.78186e-05	1.12279	0.286035	0.863864	0.148173
fur	1.07957	0.157175	1.05875	0.186295	2.26068	1.47309e-08	1.10059	0.0989444	0.813619	0.0258972	4.05122	2.96391e-10	1.40107	0.00881803	1.11965	0.203028
fusA	0.963469	0.3604	0.542703	0.00668094	1.009	0.801604	0.829888	0.0381796	1.15947	0.0946091	0.91114	0.043661	1.3798	0.00772744	1.24584	0.0075921
gabD	3.53432	6.35048e-14	1.24281	0.00767195	0.574622	0.00136067	1.24968	0.00114274	4.87897	2.40435e-09	1.12391	0.240181	5.21708	6.51965e-10	1.58337	0.000239874
gabP	0.653939	9.45006e-07	1.24825	0.00560285	0.406101	2.3679e-06	0.898574	0.0324846	1.3958	0.00537393	1.01841	0.680826	0.866895	0.351949	1.10277	0.285291
gabR	2.80022	3.24452e-06	1.24076	0.00106718	1.45328	0.296075	0.971133	0.568501	2.69973	3.05497e-07	1.14133	0.318305	2.39373	NA	1.30912	0.00934336
gabT	2.03971	0.000303911	1.17951	0.00499008	0.676136	0.1311	0.934355	0.250241	1.67046	0.000108914	1.08693	0.337572	1.17138	NA	1.32909	0.00600511
galE	0.840724	0.00219799	0.590792	3.26773e-05	1.12648	0.0955107	0.818371	0.00602543	1.08772	0.368821	0.973958	0.518871	0.717036	0.0113465	0.873749	0.225903
galK	0.48414	4.67225e-11	1.2459	0.00474813	0.549467	1.04243e-05	0.706249	2.01342e-05	1.10158	0.35999	0.668323	3.67926e-06	1.57413	0.00145096	0.9848	0.849097
galT	0.500664	1.15975e-10	1.16638	0.022614	0.776623	0.0217262	0.631178	4.59934e-06	1.27857	0.0130518	0.788372	0.0010121	1.9399	9.6345e-05	1.0863	0.319379
gamA	0.194085	2.07812e-12	0.532872	4.57045e-05	0.33261	2.63967e-07	0.623237	0.00196413	1.37381	0.30393	1.01462	0.863155	0.780271	0.196431	0.848287	0.106508
gamP	0.152782	1.72085e-14	0.53005	1.62806e-05	0.233672	7.73894e-09	0.64074	0.000569371	0.897758	0.68804	1.02985	0.75528	0.601359	0.0865949	0.733252	0.105149
gapA	0.811006	0.0763563	0.790423	0.0250945	0.284023	6.43519e-12	0.84414	0.00942165	1.95273	0.000130244	1.15739	0.0787767	1.23038	0.309773	0.932763	0.615521
gapB	0.724686	5.72722e-06	0.962624	0.797903	3.76193	4.07305e-08	1.18718	0.0530426	0.916931	0.446495	0.72191	0.000609844	0.0867477	7.85232e-08	0.828277	0.288555
gatA	0.789223	0.000176609	0.554027	8.03581e-06	0.509395	1.34897e-08	0.692891	0.000120688	0.910281	0.374049	0.499876	1.91562e-07	1.29319	0.0345378	1.01388	0.878656
gatB	0.887599	0.0297037	0.551335	2.07062e-05	0.673354	0.000190421	0.623659	6.02024e-06	0.807853	0.0560387	0.546136	9.157e-08	1.33976	0.0805466	0.910487	0.314953
gatC	0.83299	0.00168861	0.537832	2.93912e-06	0.24788	1.78757e-12	1.00185	0.975001	1.01471	0.888224	0.593809	1.76865e-06	0.941087	0.595377	1.00652	0.94
gbsA	0.887907	0.270171	0.954003	0.331615	0.562575	5.47996e-05	2.54903	5.89009e-07	0.765555	0.0227672	0.973806	0.542282	0.545829	0.000194605	0.975287	0.811617
gbsB	1.80411	0.0464632	1.02327	0.552992	0.810222	0.0208073	0.858647	0.0172646	0.756524	0.0404867	1.01409	0.792466	1.08521	0.515313	1.23756	0.166956
gcaD	0.682601	1.07298e-06	0.731128	0.000209417	1.12662	0.18631	0.442356	4.04338e-08	0.695186	0.000221867	0.545856	1.21487e-07	0.63657	0.0441103	0.799716	0.0159039
gcp	0.851877	0.0090442	0.655113	1.03313e-05	0.9921	0.90446	0.742038	0.00107765	0.868985	0.127529	0.799759	0.0119861	1.31025	0.0649888	0.978322	0.84472
gcvH	1.43063	4.70045e-07	0.95385	0.327371	0.594154	2.99315e-06	0.720192	0.000115063	1.29577	0.0787929	0.487487	1.69864e-05	0.997554	0.982878	0.935367	0.712564
gcvPA	0.555156	3.36739e-09	1.33567	7.07201e-05	0.791797	0.0199628	1.33488	0.000240395	0.886035	0.236304	0.844071	0.024598	0.428753	4.19294e-06	1.15962	0.0810697
gcvPB	0.47617	3.11987e-09	1.2207	0.000430666	0.91359	0.377365	1.13497	0.0168815	0.849531	0.0977842	0.90411	0.0569901	0.376534	1.18695e-06	1.04837	0.630363
gcvT	0.405362	3.34042e-11	1.15049	0.0186875	0.903117	0.160207	1.7309	1.74496e-07	0.894088	0.202067	0.782107	0.00372761	0.345949	4.70316e-07	0.990065	0.914038
gdh	2.02103	0.00244843	0.976133	0.603788	0.237888	NA	0.815532	0.0173868	2.78887	NA	1.07722	0.467419	1.42938	NA	1.32439	0.0632929
gerAA	1.15469	0.421417	1.06226	0.118637	0.366434	NA	0.868694	0.0191709	0.620447	NA	0.961071	0.516558	1.98304	NA	1.09434	0.652105
gerAB	0.993885	0.974684	1.27102	NA	1.63679	0.19578	1.64458	0.0070205	1.74872	0.0148838	1.14798	0.0267434	7.37596	4.03761e-07	2.00285	0.00336367
gerAC	0.386592	1.20888e-08	1.03123	0.439875	0.841649	0.569125	1.02753	0.567635	1.27714	0.111133	1.14433	0.00724399	1.828	0.000617414	1.08238	0.447897
gerBA	1.62639	0.0738723	1.01791	0.769051	0.881703	0.877523	1.01836	0.657398	1.37851	0.00594172	1.10773	0.0266462	1.83868	NA	0.972312	0.871104
gerBB	0.708213	0.0829795	0.931414	0.476802	1.39338	0.279617	0.743983	0.00214408	0.424066	0.000173966	0.977401	0.738812	0.710778	0.0275141	0.885922	0.334856
gerBC	0.640735	0.0875152	0.975537	NA	0.441695	0.446909	1.07378	0.304228	0.580255	0.0621263	1.03436	0.728946	0.660208	0.0113316	1.24862	0.253322
gerD	0.807628	0.0795439	1.06547	0.233561	2.25727	0.0149891	1.4686	0.00264946	0.842904	0.288586	1.05337	0.443881	0.628698	NA	0.692009	0.0161447
gerE	1.15225	0.0484527	1.03526	0.351381	0.979285	0.934685	0.98909	0.784989	1.38821	0.00432987	1.1092	0.0729718	1.33456	0.0147522	0.879436	0.15949
gerKA	1.0677	0.730325	1.03533	NA	1.13389	0.691792	0.870614	0.0773585	1.02719	0.901832	0.947345	0.265074	1.34122	0.126309	1.24712	0.0594918
gerKB	0.927756	0.590398	1.07407	0.0647806	1.34866	0.634835	1.46179	7.34299e-06	1.21285	0.169128	1.04203	0.328168	2.0306	0.11841	1.05815	0.733749
gerKC	1.05963	0.689072	1.09765	0.0261745	2.23885	0.0186097	1.03825	0.437104	1.37414	0.00223143	1.11689	0.0203562	0.992808	0.982861	1.19339	0.0981165
gerM	1.48016	0.000514144	1.75263	0.0030188	0.73887	0.50784	1.02266	0.799458	1.84048	0.000588869	0.688621	2.22105e-05	2.35184	9.81463e-06	1.16087	0.186523
gerPA	1.09566	0.661144	1.13553	0.0123822	0.243773	NA	1.01192	0.834073	1.15701	0.574347	0.938875	0.379693	2.01572	NA	1.21187	0.164851
gerPB	0.701626	0.277725	1.24759	NA	1.3569	0.470465	1.00298	0.972679	4.83355	NA	1.86932	0.000396422	1.75571	NA	0.799302	NA
gerPC	1.02775	0.889169	1.20053	0.00803345	2.12018	0.16409	0.998828	0.987637	1.10846	0.539848	1.34271	0.00157249	3.37832	NA	0.934628	NA
gerPD	1.20277	0.187968	1.117	0.0274598	1.04702	0.946805	0.934897	0.453759	1.84227	NA	1.44587	0.000524827	2.13447	NA	0.896272	0.409336
gerPE	1.33573	0.0818712	1.24948	0.00976157	0.542129	0.165403	1.09533	0.226942	0.934307	0.741818	1.14973	0.12101	1.93198	NA	0.782497	0.221553
gerPF	0.729143	0.0307561	1.01839	0.720615	1.42129	0.274956	1.0148	0.863965	1.42011	0.0502694	1.11955	0.203868	1.60522	0.266568	0.902669	0.440584
ggaA	0.70439	0.000910917	1.12177	NA	1.17529	0.577042	1.05006	0.518348	#VALUE!	NA	0.853555	0.193437	0.857144	0.321807	0.634201	0.0157186
ggaB	0.503283	1.27749e-09	0.78724	0.00592134	0.955916	0.615821	1.20943	0.0471633	0.340428	1.43142e-07	0.926361	0.366787	0.590764	0.00133568	0.519974	4.46218e-05
ggt	0.825503	0.147972	1.2975	0.00163648	0.314391	2.42014e-06	0.773704	0.00796362	0.755875	0.0259997	0.984104	0.89283	0.574547	0.0170098	1.02679	0.845657
gid	0.855299	0.00354194	1.00345	0.925322	1.63415	2.12186e-06	0.888736	0.0626162	0.614127	5.68033e-06	1.15396	0.00668847	1.02392	0.870066	0.810584	0.0114112
gidA	1.71039	3.42561e-08	1.14698	0.0526979	1.13953	0.167215	1.07736	0.150442	1.21597	0.0218254	0.634293	5.64098e-06	1.97666	2.27309e-05	1.07151	0.432777
gidB	2.04568	6.70844e-11	0.890274	0.0280944	1.46973	0.00083269	1.03639	0.444041	0.77402	0.0122187	0.76944	7.22568e-05	2.38947	6.98748e-07	1.10862	0.281442
glcK	1.66131	3.62889e-09	1.09035	0.0199453	1.16157	0.0786621	1.03761	0.396165	1.26502	0.00729633	1.0489	0.248321	1.37517	0.012514	1.20684	0.0211635
glcP	1.4203	0.0411756	1.11726	0.0658694	1.82676	0.00832696	1.2215	0.179927	1.14581	0.380424	1.01339	0.860964	1.24232	NA	1.18594	0.150879
glcR	0.619067	7.01222e-05	1.0483	NA	0.993194	0.94899	1.33395	0.00143781	0.821484	0.126463	2.65721	1.96993e-08	2.08027	7.29474e-05	0.868088	0.171594
glcT	1.49123	7.16059e-05	1.37659	0.00104097	1.30439	0.100755	0.95327	0.425687	1.52458	0.00346967	0.631832	5.90325e-05	1.84143	0.000107253	0.925215	0.608861
glcU	1.95039	0.00383192	1.31516	0.000210267	2.73464	0.160849	0.995193	0.942362	2.10705	0.000460907	0.857828	0.355001	1.47096	NA	1.26188	0.123523
glgA	0.800881	0.0538343	1.02952	0.409656	1.19537	0.36397	1.08295	0.213955	1.29455	0.0130872	1.04319	0.581457	5.59895	2.99202e-09	0.896908	0.445577
glgB	0.48609	0.0205994	1.1496	0.00202421	0.340836	0.188379	1.483	0.000324567	0.979236	0.878921	0.913491	0.15682	5.26643	1.57136e-08	1.13554	0.591785
glgC	0.440898	0.000209938	1.08647	0.0478642	0.802337	0.528915	1.12844	0.0235945	1.38606	0.0107134	0.77673	0.0161778	5.75215	3.28126e-09	0.948088	0.663533
glgD	0.460167	4.54631e-05	1.09954	0.0250443	0.915952	0.714072	1.1404	0.0194926	1.42234	0.00144206	1.11265	0.0651253	4.07582	1.5091e-08	1.30061	0.0631457
glgP	0.594158	0.000125954	1.0705	0.0956469	1.56051	0.212113	1.07467	0.235595	0.992724	0.959249	0.918385	0.225189	4.99487	1.65927e-08	1.02706	0.848898
glmS	1.10991	0.134082	1.25044	0.000293537	2.2853	1.70749e-06	0.835957	0.168009	1.41232	0.116251	0.5657	4.64396e-07	0.656661	0.198821	1.39341	0.00568057
glnA	0.749537	2.15258e-05	0.637291	7.14953e-05	0.395242	2.47721e-09	0.518557	3.32136e-08	0.843121	0.0416169	0.694204	0.0162262	0.618706	0.00757532	1.01259	0.938791
glnH	0.89387	0.0431639	0.47825	NA	2.88114	0.00356882	0.696577	0.00486791	0.882637	0.549524	0.909991	0.0632545	0.999247	0.995027	0.746054	0.00421935
glnM	0.780751	0.0100074	1.05903	NA	5.37432	NA	0.890479	0.385542	#VALUE!	NA	1.06145	0.403034	1.59067	0.00755404	0.934934	0.481534
glnP	0.821419	0.325258	0.597217	NA	1.69143	NA	0.85704	0.167501	1.35498	NA	0.959122	0.442217	0.61247	NA	0.916846	0.68881
glnQ	0.80227	0.0713823	0.998948	NA	1.74787	0.179503	0.777338	0.0177238	1.14705	0.255374	1.06394	0.244863	0.842808	0.246007	1.04575	0.739945
glnR	1.39727	0.000339688	0.94622	0.279997	1.27616	0.0018732	1.20741	0.00649211	0.849289	0.0357931	0.903874	0.393047	0.840034	0.367906	0.985254	0.913318
glpD	0.802136	0.00387254	1.11268	0.0521079	1.48684	0.0199511	1.35947	0.000453541	0.860336	0.0761858	1.00082	0.984282	1.83498	0.000432476	1.08554	0.401524
glpF	0.473431	1.40418e-06	0.863997	0.080729	6.29324	6.17284e-14	1.80913	5.51361e-05	1.14709	0.156611	1.43829	1.26383e-05	0.663069	0.0097997	1.56635	3.02294e-05
glpK	0.863256	0.0278803	1.03407	0.759392	3.18357	8.00486e-11	1.86234	9.58143e-05	1.45548	0.00367654	1.08432	0.0856116	1.78399	0.000655227	1.32962	0.00536292
glpP	0.38806	3.03779e-12	1.13548	0.00670372	1.03985	0.663675	0.73868	0.00102494	1.06154	0.450287	0.77915	0.000181981	0.515566	0.000242496	0.805938	0.0206482
glpQ	0.267039	9.01169e-10	0.347501	8.95639e-08	2.24984	1.75569e-08	0.174531	1.79851e-11	0.634017	0.0184912	0.963189	0.634811	0.295439	0.000460555	0.968604	0.800403
glpT	0.161794	8.88178e-16	0.233438	6.08543e-09	2.50436	6.585e-10	0.216799	1.24913e-09	0.707419	0.0110658	1.16539	0.0463148	0.198645	5.25226e-09	1.09927	0.41309
gltA	0.791451	0.100202	0.594473	2.25758e-05	0.584235	0.000139241	2.90657	3.14641e-08	1.1166	0.440169	1.27094	0.133379	0.858824	0.488841	1.60059	0.000307781
gltB	0.862359	0.114906	1.08753	0.0432225	0.414305	3.63474e-07	1.39082	5.98464e-05	1.24957	0.0133026	1.48273	0.00213867	0.887603	0.485395	1.51614	0.0108163
gltC	1.19377	0.0400182	0.729092	NA	0.833685	0.131177	1.69205	2.75781e-06	0.922051	0.495718	0.800297	0.236793	0.66865	0.00948452	0.902625	0.332971
gltP	0.155755	4.31654e-06	1.59007	1.98785e-05	1.92651	0.000115146	0.532162	5.35416e-06	1.10345	0.333321	1.70825	0.000115574	2.09678	3.66927e-05	1.13644	0.34545
gltR	0.952529	0.600921	#VALUE!	NA	0.702392	0.463218	4.41282	0.000160033	2.06843	0.00399282	1.2046	NA	1.16022	0.395843	1.01845	NA
gltT	0.297826	6.87117e-13	0.320938	3.53509e-08	0.397414	7.18382e-10	0.611671	5.97625e-05	1.2243	0.030978	0.510163	5.36026e-07	0.119829	1.51851e-10	0.834349	0.0857647
gltX	1.05422	0.27547	0.850857	0.00375747	0.928873	0.274891	1.25248	0.00382274	1.48809	0.000980078	0.871437	0.00463136	1.32781	0.0836919	1.07439	0.398975
glyA	0.614382	7.2152e-05	0.525702	5.03054e-06	0.581942	0.000530607	0.376388	5.77025e-07	0.584122	0.000839738	0.468461	2.36605e-07	0.362103	2.49431e-05	0.715326	0.00418207
glyQ	0.759212	0.000626134	0.76666	0.00103496	0.841363	0.276744	0.972887	0.500603	1.10443	0.317577	0.857266	0.0154355	0.963418	0.77995	0.78847	0.0567053
glyS	0.687259	1.49535e-05	0.620181	4.0682e-05	0.87224	0.125905	0.796446	0.000505593	0.903924	0.207889	0.84953	0.00410676	0.998171	0.988027	0.934765	0.461637
gmk	1.16543	0.00689131	0.95454	0.515375	2.0798	1.11542e-07	2.81648	1.04168e-07	1.3237	0.00554958	1.17253	0.00394601	0.943831	0.682067	0.991334	0.917931
gntK	1.05603	0.423181	1.60395	NA	1.79881	0.075335	1.53119	0.0135437	0.748042	0.1427	1.18644	NA	0.538011	0.259447	1.67775	NA
gntP	1.45602	3.37226e-07	0.709885	0.000700542	2.50056	6.18326e-05	1.23335	0.00161166	0.886686	0.202963	1.17614	0.0164106	1.14309	0.302648	1.12355	0.206309
gntR	1.19189	0.198521	1.60691	2.15102e-05	1.46465	0.38269	1.76897	0.000141366	1.30997	0.0317288	1.16436	0.0289673	1.21014	NA	1.32657	0.0521441
gntZ	1.26077	0.0044161	0.677596	0.000740895	2.70383	0.0686286	1.12654	0.086957	0.770735	0.0368171	0.781814	0.00129331	1.25429	0.17798	0.806033	0.156553
goxB	0.841502	0.0753121	1.06999	0.129732	0.402276	0.0808921	0.746466	0.00110244	0.912776	0.410047	0.679024	0.00092517	1.048	0.765415	1.06459	0.602515
gpr	4.63839	1.40554e-13	1.16312	0.0123187	1.27271	0.348908	1.93017	4.15888e-07	1.24646	0.0871409	1.02687	0.50067	2.16171	1.40642e-05	1.60897	9.69598e-06
gpsA	0.590567	3.02183e-08	0.710503	0.00102701	1.48677	0.00014721	0.882052	0.0174627	0.670147	0.000687216	0.905638	0.0497643	1.22559	0.107624	1.05266	0.542255
greA	1.37748	5.75088e-05	0.774784	0.00232402	1.06271	0.442771	1.31782	0.000199129	2.07896	4.20133e-07	0.769723	0.00078993	1.99116	0.000111538	0.792846	0.0126983
groEL	8.38256	1.66533e-15	4.16798	5.36388e-06	0.345949	1.07471e-10	5.06523	4.46024e-11	2.72815	1.54067e-05	1.1445	0.0308048	3.00125	5.05941e-07	2.66225	1.61899e-06
groES	8.3739	7.32747e-15	7.17071	2.12311e-06	0.104085	1.33782e-13	6.85153	5.48467e-09	3.15058	1.14901e-05	1.1142	0.123389	3.68088	5.53323e-08	3.06827	2.11476e-07
grpE	3.41268	1.23519e-11	1.72883	0.000253695	0.870255	0.274878	5.62787	2.99008e-09	0.838445	0.0247033	0.948891	0.252109	1.31869	0.0385699	1.88309	1.544e-06
gsaB	1.24234	0.000744005	0.994779	0.878956	1.1571	0.0560563	1.02206	0.62479	1.18668	0.0277522	1.05765	0.418013	1.06305	0.638606	1.04985	0.559187
gsiB	8.06592	1.41076e-12	1.19435	0.00227474	0.71726	0.316538	1.08125	0.59436	1.09151	0.358546	0.999028	0.988008	4.43627	2.79855e-06	1.24125	0.0658935
gspA	2.48688	7.16065e-10	1.55647	0.0291177	0.936011	0.587993	0.351098	0.00133401	0.888696	0.395086	0.837561	0.167153	6.12733	3.24812e-08	1.5138	0.0573612
gtaB	1.56591	2.80428e-05	1.31909	0.0173789	0.630216	1.08025e-05	1.14673	0.24102	1.31065	0.0081994	0.645228	0.00593963	1.33969	0.0680907	1.29443	0.178678
guaA	0.37905	6.12632e-12	0.440832	1.24496e-06	0.451107	5.43403e-08	0.521547	7.11981e-07	0.508397	0.000321192	0.47294	2.90932e-08	0.579918	0.00831568	0.823671	0.0657895
guaB	0.487772	5.45443e-11	0.735653	0.0046247	0.317896	3.57958e-11	0.990024	0.917488	1.57824	0.000499097	0.70398	0.000735153	0.466452	0.00101289	0.792183	0.0192646
guaC	1.37598	0.00161369	1.04021	0.384181	1.32165	0.080822	1.86517	9.745e-05	1.14332	0.269341	0.926649	0.136424	2.42501	2.20109e-05	1.39495	0.0212122
guaD	1.01337	0.977583	2.85722	0.000963941	0.690438	0.599234	0.858422	0.359079	#VALUE!	NA	0.896847	0.0681596	1.1486	NA	1.0172	0.947202
gudB	0.535241	5.68152e-10	0.688442	0.000105	0.951675	0.617458	0.627134	5.56032e-05	0.835274	0.0440517	0.700213	5.3553e-06	0.490077	1.51842e-05	0.759968	0.00153743
gutB	0.822519	0.295546	1.30859	0.00153912	1.56199	0.0730644	1.19404	0.00372266	1.20305	0.1786	1.0247	0.690437	0.752371	0.104733	0.930963	0.607943
gutP	1.52907	0.00838248	1.3454	9.7625e-05	2.22766	0.067979	1.047	0.356271	1.29747	0.0255486	0.965894	0.593532	1.5453	0.0118908	0.792746	0.374507
gutR	0.852626	0.0487532	1.05552	0.114253	0.816349	0.177774	1.01325	0.849564	1.12547	0.250029	0.842363	0.00368519	0.785135	0.181248	1.02395	0.824432
gyrA	0.604797	2.43086e-07	0.708352	0.000146305	0.948149	0.458358	0.488461	7.66837e-07	0.711057	0.000806209	0.75199	0.00180142	0.755028	0.0483397	0.946995	0.551206
gyrB	0.772484	0.000230523	0.850895	0.0140131	0.997818	0.970765	0.744814	0.000345498	0.95495	0.530576	0.781388	0.0508704	1.05235	0.747157	0.942405	0.564254
hag	0.803516	1.64137e-05	0.805028	0.00106863	0.956561	0.352985	0.886479	0.0904843	0.857236	0.340172	0.964153	0.434125	0.681076	0.00400396	1.36749	0.000812598
hbs	1.38389	8.3574e-05	0.830707	0.0329394	0.59914	0.00115142	1.05088	0.415261	0.983935	0.860631	0.853741	0.00201537	0.66481	0.0449046	0.595836	0.000801116
hemA	0.938466	0.31901	1.10538	0.0253271	1.24855	0.0042093	0.973546	0.577315	1.3679	0.00205481	1.19395	0.00293448	0.812745	0.152252	0.916776	0.493721
hemAT	0.488452	1.56474e-11	0.676083	0.0003887	0.761758	0.00529648	0.806708	0.00145834	0.521885	1.29854e-05	1.13204	0.0180597	0.390281	1.40704e-05	0.531755	3.79876e-06
hemB	1.07005	0.2696	0.829806	0.00144986	1.42249	3.73363e-05	0.886616	0.0598747	0.932081	0.373608	0.983813	0.783467	1.2032	0.106255	0.833683	0.117615
hemC	1.34869	8.96335e-05	0.961176	0.316022	1.25778	0.0252176	0.978491	0.640679	1.06878	0.480985	1.06506	0.218014	1.2419	0.1038	0.812999	0.0926861
hemD	1.45804	5.75299e-07	0.901419	0.0355833	1.29273	0.0014718	1.01477	0.8085	1.00912	0.911835	0.998683	0.983502	1.68013	0.00107535	0.740669	0.0524013
hemE	1.04895	0.41903	0.872028	0.0292656	1.15182	0.103647	0.832338	0.00570426	1.06432	0.50575	0.884555	0.0115855	1.37415	0.0217489	0.748621	0.00264852
hemH	2.43473	6.04497e-10	1.04697	0.47228	1.53974	0.34414	0.805874	0.000947022	1.89453	1.83313e-06	0.788115	0.000219073	2.67846	1.86296e-06	0.79932	0.029105
hemL	1.19594	0.016749	#VALUE!	NA	1.64764	0.00246684	0.726572	0.000164681	0.816981	0.0248175	0.85102	0.0148171	1.34475	0.0381522	0.712627	0.00207715
hemN	2.46569	4.91451e-12	0.637021	0.000494167	1.9512	9.17875e-06	1.18309	0.0523863	0.626733	0.000139109	0.795001	0.00120444	1.73188	0.000186087	1.77215	1.2596e-06
hemX	1.20353	0.0107072	0.95562	0.368002	1.61476	9.30413e-05	1.02802	0.56366	0.991377	0.907846	1.0319	0.618475	1.06049	0.629737	0.885696	0.294339
hemY	2.54361	2.26219e-12	0.902305	0.0911923	0.921577	0.459232	0.770465	0.000352265	1.91845	5.37253e-06	0.665502	2.00638e-06	3.21642	1.15711e-07	0.806303	0.202913
hemZ	0.471108	4.79044e-08	0.840303	0.018048	3.13034	3.06973e-10	0.847876	0.0114935	0.58999	0.000247607	0.591157	1.48838e-05	0.599772	NA	0.613169	0.000185612
hepS	1.53444	3.20901e-06	0.713607	8.38518e-05	0.558844	0.000545612	0.930475	0.144863	1.21464	0.0255354	0.851706	0.00875603	0.996748	0.978339	0.772771	0.0179625
hepT	1.50771	6.28026e-06	0.573501	0.000124746	0.464864	0.00273903	0.810586	0.0201225	1.3642	0.00295474	0.697062	0.000133119	1.46456	0.00297211	0.973115	0.833795
hisA	1.17901	0.318498	1.10047	0.0193293	0.961784	0.940335	0.959112	0.381194	1.23842	0.0346249	1.0803	0.154198	0.941685	NA	1.3743	0.00636074
hisB	0.843155	0.305967	0.957018	NA	0.379935	0.365406	1.02077	0.789443	1.803	NA	0.8464	0.0107213	0.803594	0.511168	1.4016	0.0661648
hisC	1.51129	1.41969e-05	0.556731	4.62333e-06	0.97195	0.774693	1.22558	0.000805595	1.25287	0.00832897	1.19942	0.0104111	0.837893	0.103585	1.12037	0.17057
hisD	0.505646	0.00511023	0.973878	0.596024	2.11148	NA	0.870527	0.0388094	1.83502	0.00799074	0.976612	0.623434	0.830384	NA	1.15502	0.272616
hisF	0.567193	0.0364445	1.0298	0.434218	1.40978	0.315054	1.03168	0.566134	0.81509	0.367626	0.957523	0.347385	0.419413	0.00433661	1.10372	0.527012
hisG	0.94003	0.82805	0.936412	0.317734	3.01569	0.158287	1.13109	0.191772	1.50863	NA	0.944979	0.367901	0.911437	NA	0.829149	0.518389
hisH	0.823771	0.448851	0.922302	0.0825089	2.61027	0.110848	0.920523	0.139058	1.36996	0.100609	1.03277	0.521185	1.22955	NA	1.0278	0.853667
hisI	1.67828	0.283258	0.986967	0.795066	3.72025	NA	0.878546	0.0322677	0.412583	0.00437541	0.970781	0.562393	0.449095	0.00700906	1.39517	0.0894765
hisJ	0.928895	0.218529	0.976813	0.526865	0.87123	0.274399	1.48599	0.000174209	1.8136	2.23146e-05	1.06422	0.152903	1.84722	0.000586751	1.00674	0.943212
hisS	0.827379	0.00425351	0.478242	2.8003e-06	0.178787	1.00374e-07	0.85064	0.0884442	0.771058	0.00413937	0.76476	0.00313675	0.855095	0.185087	1.19946	0.036821
hisZ	0.932299	0.737494	0.964184	NA	0.0471979	NA	1.39932	0.244644	1.06784	NA	0.520747	0.0453448	0.748692	NA	1.78274	0.0602687
hit	1.89036	1.87724e-09	0.771283	0.00106199	0.386184	0.000188443	0.548469	2.05167e-05	2.28034	1.30438e-08	0.512856	4.36158e-06	1.15857	0.254771	1.13559	0.175172
hmp	2.49477	3.12937e-09	0.684618	0.00110304	0.552938	0.0294706	1.17966	0.0242437	1.7231	4.79489e-06	1.47277	0.000218511	1.20292	NA	0.660126	0.00415413
holB	1.65275	4.45384e-06	1.63308	5.06323e-06	0.93457	0.454968	1.02082	0.6806	1.21508	0.129627	1.0731	0.48093	1.41424	0.00732174	1.45338	0.053267
hom	0.621879	1.3949e-06	0.782548	0.00421612	0.155412	9.7522e-13	2.32192	5.61571e-06	2.02134	2.7941e-07	0.677815	6.69467e-05	1.02857	0.808562	0.871205	0.174275
hpr	0.909347	0.113397	1.30556	0.00198235	0.168421	1.62317e-10	1.28269	0.000356458	1.58097	5.12956e-05	1.01776	0.765824	0.345764	1.1077e-06	0.858561	0.145464
hprK	0.711281	0.00100718	1.02988	0.561219	1.18021	0.127032	0.961849	0.396918	0.939417	0.667026	1.01686	0.754098	0.339319	7.1986e-07	1.11648	0.254313
hprP	0.735219	0.000219083	0.769121	0.00487817	1.44066	0.00055756	0.679722	1.18178e-05	0.709223	0.046746	0.941517	0.221229	0.370048	1.29597e-05	1.06243	0.545069
hprT	1.95411	2.08361e-10	0.980915	0.69117	0.9964	0.969514	2.07725	1.6617e-08	2.3953	1.55628e-08	0.872851	0.0074952	1.86283	0.00201255	1.0566	0.578589
hrcA	11.0751	0	2.22867	0.000198237	1.89038	1.72351e-08	12.6177	1.94758e-08	0.957431	0.577969	1.29592	0.000208866	2.32886	3.87596e-06	2.12477	2.43397e-07
htpG	1.0256	0.567223	1.19696	0.0177404	0.304293	4.93126e-11	0.809751	0.00154917	1.64941	0.000794357	0.596737	2.79788e-05	1.7463	0.00145566	0.87537	0.198613
htrA	0.763972	0.00153963	1.1698	0.00192718	3.1687	2.73322e-11	5.18162	2.40475e-10	14.8768	3.06409e-11	0.782809	0.00832532	46.6964	8.10463e-15	7.23458	1.31672e-13
hutG	0.977618	0.843407	5.51215	9.18783e-09	1.40887	0.205421	1.03255	0.603298	0.86619	0.316122	1.23343	0.00924415	1.24786	0.0990112	2.0798	7.18834e-05
hutH	0.199512	6.85821e-05	12.8259	5.65379e-10	1.15086	NA	1.0976	0.114446	1.30979	0.0290717	1.22008	0.00109372	0.189916	NA	2.75485	2.58534e-09
hutI	0.860249	0.0811205	3.94911	0.000156578	0.665782	0.206922	0.829915	0.00458188	1.53148	0.00181345	0.981355	0.655108	1.49371	0.0214464	2.09898	2.88905e-07
hutM	0.785788	0.0511168	4.31918	4.53576e-08	2.0844	0.0506344	0.896313	0.178178	0.891358	0.379361	1.75668	8.06204e-06	0.942991	0.702139	1.89738	3.85322e-05
hutP	0.656768	3.10568e-05	1.23613	0.00281163	0.862421	0.179731	1.10624	0.0488408	1.60384	7.05191e-06	1.2705	0.00932842	0.722285	0.0217103	1.97527	4.6708e-07
hutU	2.418	1.28841e-08	2.26099	0.000195505	#VALUE!	NA	1.05724	0.245655	1.42882	0.00174338	0.998853	0.977211	1.60573	0.00516368	2.0142	3.11549e-05
hxlA	0.76536	0.0205393	1.06911	0.185361	2.04321	0.388023	1.00963	0.837765	2.0126	4.36577e-07	1.07248	0.165507	0.712887	0.0350146	1.96764	0.00493672
hxlB	0.720999	0.0113207	0.918694	0.318046	0.443255	0.21647	1.01396	0.851317	1.37116	0.00552913	0.960709	0.522704	0.727517	0.163208	1.04194	0.704758
hxlR	4.0184	3.18235e-06	1.15599	0.00720213	1.47779	0.430143	1.06915	0.317784	1.34985	0.00332617	1.17223	0.00756534	1.28677	0.333363	1.16997	0.108148
icd	2.25178	5.45841e-11	1.2408	0.0212944	0.477361	4.51746e-07	1.09965	0.124841	1.61856	0.000865542	1.18766	0.101328	1.14032	0.158491	1.15761	0.282784
idh	1.08972	0.152924	0.958503	0.253958	1.10996	0.222116	0.99204	0.864562	0.925155	0.367648	1.27097	0.000209852	0.78241	0.0680329	0.9362	0.501023
ileS	0.830135	0.00602928	1.01141	0.862561	0.864505	0.0549801	1.1787	0.0303956	0.83999	0.0472333	0.984375	0.864731	0.59744	0.000865502	0.816432	0.085932
ilvA	1.1092	0.135904	0.941633	0.139057	0.164554	8.02203e-06	2.65201	5.68962e-10	1.8926	3.29717e-07	1.43601	3.91096e-05	0.823432	0.0710438	1.21527	0.0793365
ilvB	0.99292	0.964134	0.90442	0.272041	0.0719699	1.43223e-07	1.82171	5.71761e-06	3.86871	3.08967e-10	1.189	0.0164823	1.02888	0.850211	0.999258	0.994589
ilvC	1.31121	0.00664176	0.928366	0.226308	0.117267	1.72451e-12	3.66694	3.73995e-08	6.50757	9.88432e-13	0.744364	0.0303342	1.95867	0.00061617	0.829349	0.165696
ilvD	1.08906	0.32282	0.681155	0.000222854	0.12457	1.71786e-09	3.98192	1.34892e-09	4.1673	2.50966e-12	1.2773	0.00921785	0.950001	0.666913	1.74227	4.45383e-06
ilvH	1.02264	0.869344	0.95404	0.407457	0.0444173	5.5735e-11	1.43092	0.000219134	4.82736	1.78852e-10	1.04197	0.473155	1.55284	0.00655448	1.13464	0.194596
infA	1.04275	0.312532	0.624491	0.000251772	1.08078	0.109233	0.835456	0.0107897	1.13966	0.100593	0.997872	0.962811	1.19321	0.0676172	1.13684	0.209795
infB	0.685364	8.96678e-05	0.750424	0.0305682	1.20931	0.0115433	0.82091	0.00641353	0.530739	0.000222952	0.848737	0.0439975	0.939656	0.659078	0.82434	0.301836
infC	0.726562	6.175e-05	0.36728	1.35463e-07	1.12209	0.0378446	0.763586	0.00432821	0.468301	2.18896e-06	1.21378	0.0121952	0.512982	7.14961e-06	0.809131	0.177983
iolB	1.0558	0.293013	0.966324	0.495421	1.33217	0.000928791	1.36549	0.00057468	0.90402	0.355237	1.03267	0.423661	0.757004	0.0256291	1.22682	0.0354085
iolC	0.895772	0.187518	0.890318	0.0277375	1.13049	0.133983	1.25827	0.00200175	0.812293	0.146287	1.18786	0.00277109	0.67665	0.00425918	1.43201	0.00305334
iolD	0.966792	0.513018	0.885509	0.0359893	0.893145	0.174701	1.10675	0.0780848	0.946608	0.550185	1.28511	5.6118e-05	0.779598	0.040245	1.11095	0.230566
iolE	0.870998	0.0188832	1.00328	0.933741	1.21458	0.0255674	1.0337	0.496171	1.25735	0.014388	1.03498	0.447755	0.740869	0.026146	1.16673	0.08352
iolF	1.05184	0.387397	0.91607	0.0591866	1.14499	0.100841	1.0096	0.846916	0.808205	0.181938	1.27466	0.00438727	0.84537	0.168512	1.14299	0.181337
iolH	1.02186	0.684147	0.92359	0.0750053	1.09368	0.204895	0.923679	0.16046	0.920046	0.485054	1.04071	0.358266	0.864958	0.258403	1.01535	0.840302
iolI	1.13904	0.0184242	0.882743	0.0177166	0.971276	0.749196	1.03309	0.516092	1.0187	0.879436	1.08331	0.0497842	0.745822	0.0208215	1.1248	0.19295
iolR	0.724025	8.24911e-05	0.977696	0.543352	1.26554	0.00896029	1.10669	0.113973	0.840718	0.0259257	1.01109	0.800246	2.96636	1.05358e-06	0.988435	0.885339
iolS	1.61709	2.74101e-07	0.973828	0.464958	0.861341	0.106007	1.02651	0.557571	1.0341	0.779094	0.748078	3.34939e-05	3.20561	1.91293e-06	0.854466	0.206097
ipi	0.419649	2.83779e-07	1.10092	0.0153214	1.94425	0.003782	0.915764	0.0995646	0.901815	0.173433	0.998842	0.981104	3.19006	1.28103e-06	0.798679	0.338142
ispA	0.736874	0.141219	1.10748	0.00821438	1.10946	0.893534	1.09109	0.134335	1.61044	0.00123104	1.26738	0.00142505	0.714846	NA	1.1442	0.109359
ispE	1.17176	0.0170862	1.34879	0.000209254	1.30928	0.0036004	1.14034	0.0687528	1.7439	0.00136339	1.2429	0.00997278	0.985177	0.890399	1.04631	0.762823
jag	1.06834	0.171115	0.747553	0.000347287	1.6396	0.00183281	0.887108	0.0275178	1.32963	0.0046594	0.720179	6.79762e-06	1.17797	0.163047	0.756265	0.00722614
kamA	0.958594	0.794753	1.15894	0.0840362	0.155504	0.0787696	0.911122	0.107965	1.16107	0.454415	1.08959	0.319975	1.32523	NA	0.713049	0.0709136
kapB	2.02422	6.96893e-10	1.07931	0.055791	0.376261	0.0120765	0.714265	0.00212201	1.92997	1.43567e-06	0.922738	0.270301	1.91783	4.37325e-05	1.06608	0.437475
kapD	0.76478	0.086354	1.13825	0.00663163	1.6093	0.628136	1.00001	0.999784	1.4939	0.0145411	1.1016	0.0356501	0.847206	NA	1.19075	0.0675096
katA	0.891368	0.194809	1.05884	0.231504	1.05428	0.63156	0.966727	0.508093	0.738901	0.00133364	1.24263	0.0122912	0.699601	0.230663	0.882582	0.269291
katE	1.98946	1.86032e-09	1.59911	0.00190798	2.62635	0.071215	0.639971	0.0438036	0.958559	0.644499	1.02756	0.801248	3.28706	9.9438e-08	1.17308	0.213955
katX	5.55706	5.23062e-06	1.05523	0.169005	1.55004	0.187844	1.06406	0.189971	1.02581	0.804898	0.89876	0.0535532	2.69896	4.50251e-06	1.12536	0.122429
kbaA	1.07238	0.202509	1.241	0.0217598	0.420779	0.0051443	0.69675	0.000290847	1.28376	0.0681594	1.54905	6.50278e-06	2.19081	0.000207536	0.903309	0.316665
kbl	0.449819	1.6193e-11	1.32391	0.000384864	1.06	0.470987	0.687615	2.31314e-06	1.06912	0.426363	0.946535	0.211818	0.394101	9.78722e-05	1.08255	0.358439
kdgA	0.528664	4.4443e-09	0.880753	0.0227475	1.70505	0.000113469	0.71367	4.10234e-05	0.625987	5.03856e-05	0.859328	0.104305	0.48508	8.39892e-05	1.40982	0.00388455
kdgK	0.559865	2.31159e-09	1.00795	0.820343	1.56141	0.00181211	0.841969	0.00358027	0.705092	0.00132597	0.982776	0.873479	0.348841	3.0212e-07	1.23476	0.10637
kdgR	0.558574	1.63721e-09	0.93595	0.247188	1.31855	0.00768467	0.998064	0.96779	0.545139	8.02546e-07	1.21775	0.0824525	0.396257	5.28022e-07	1.13453	0.11499
kdgT	0.531212	1.32485e-09	0.735121	0.000170718	2.14907	2.44521e-05	0.815952	0.01448	0.621053	1.16948e-05	0.888813	0.024338	0.557707	0.000441706	1.1692	0.106162
kduD	0.643205	6.14287e-06	1.00468	0.896962	1.20377	0.489126	0.855893	0.0329338	1.05354	0.620406	0.987095	0.900503	0.7268	0.0802224	1.15561	0.181259
kduI	0.628445	4.38797e-08	1.03	0.417137	1.30098	0.00161896	0.795897	0.00404365	0.969945	0.779469	1.0137	0.89302	0.818486	0.148518	1.17465	0.102355
kinA	0.194764	8.40439e-14	1.3718	0.00133462	0.500137	0.0113106	0.533085	2.5652e-06	1.08428	0.436799	0.756225	0.000326747	2.73755	3.01043e-07	0.823829	0.0418157
kinB	0.639516	4.66986e-05	1.15946	0.00611958	0.680654	NA	0.79344	0.000588666	1.57912	9.28674e-05	1.21607	0.00676484	0.681662	0.0335706	1.07813	0.420732
kinC	0.988725	0.848123	1.09508	0.0219441	0.757489	0.00480845	1.15	0.0365153	1.19065	0.0195887	1.07422	0.356007	0.813202	0.160597	1.02526	0.835938
kinD	1.35124	0.000170407	1.19615	0.0150998	3.17939	1.40854e-11	2.75798	2.33889e-09	1.49223	0.000474716	1.8072	5.0493e-06	1.04868	0.69912	1.04516	0.686139
kinE	0.165618	1.96412e-10	1.26897	0.00677915	0.806211	0.225598	1.07528	0.208685	1.5106	3.54092e-05	1.08246	0.304393	4.47137	4.3486e-08	1.08715	0.422853
kipA	1.20645	0.00391806	1.09079	0.0313264	0.298625	4.49109e-09	0.974679	0.60962	1.57006	7.53225e-05	1.12917	0.170433	0.860524	0.219623	1.45899	0.000313941
kipI	1.79882	4.32897e-08	1.03012	0.530331	0.361403	1.85221e-07	0.952213	0.411687	1.81467	4.14649e-06	1.01696	0.818516	0.84908	0.444166	1.42679	0.00307473
kipR	1.31483	0.000585998	1.03824	0.411355	0.173169	5.75699e-08	0.872088	0.0146111	1.38416	0.00631206	1.0769	0.134217	0.917173	0.658217	1.1386	0.479986
ksgA	0.958053	0.729681	1.29208	NA	1.29597	0.0847554	0.910213	0.434799	0.730453	0.0134483	0.822208	0.171071	0.653911	NA	0.843482	0.230659
lacA	0.312351	4.48081e-06	0.982082	0.726559	1.31331	0.264462	0.560988	1.68424e-06	0.896754	0.248985	1.28341	3.0049e-05	0.507775	0.000149924	1.25101	0.11343
lacR	0.687972	0.000360504	1.15197	0.00217014	2.00477	0.0150557	1.08711	0.11095	1.24921	0.0429017	1.07047	0.150782	0.608932	0.00965364	1.07247	0.434095
lcfA	0.734576	4.39333e-05	1.59066	3.43206e-05	2.97505	1.84027e-06	0.901131	0.0965912	0.96775	0.652929	1.27087	5.78268e-05	0.870168	0.233669	0.87192	0.129382
lctP	0.35919	8.87825e-07	0.835094	0.371643	0.959264	0.559069	0.854894	0.31118	1.95553	2.84212e-05	3.57664	2.20266e-07	1.65707	0.000594102	0.88029	0.335458
ldh	0.545161	1.24229e-07	0.909502	0.529853	0.896275	0.0869683	1.02164	0.777149	1.53117	0.00144973	1.39816	0.00221608	1.21397	0.101489	0.780547	0.0125237
lepA	2.38357	3.42326e-12	0.648974	0.000352719	2.06408	7.46331e-07	1.35345	0.00148735	0.710406	0.00127329	0.65958	1.00703e-05	1.31764	0.023851	1.47643	0.00019324
leuA	2.37553	3.02811e-05	1.03726	0.311946	0.159456	1.19672e-11	1.17787	0.00188522	4.07143	3.26444e-11	0.989036	0.861205	2.07285	0.0004854	1.09964	0.305832
leuB	1.75622	1.27604e-05	0.998757	0.983739	0.179141	4.68605e-09	3.6022	3.57039e-07	7.84503	6.3415e-10	0.895514	0.264018	2.11504	0.000215128	1.28754	0.0742387
leuC	1.04838	0.432359	0.865886	0.0175307	0.16152	4.33542e-13	2.16734	2.46377e-06	7.28931	2.93301e-11	0.721776	0.00600316	1.54907	0.00273974	0.760879	0.015028
leuD	2.13785	1.6532e-07	0.819253	NA	0.156335	4.88543e-08	4.26658	3.93993e-08	6.75125	1.21953e-09	0.599092	0.00050931	2.31882	3.40655e-06	1.11036	0.467718
leuS	1.22375	0.00409308	0.879868	0.0484045	0.858837	0.557984	0.884955	0.02491	0.952657	0.610745	0.764622	0.000410628	0.784341	0.106386	0.747624	0.00482247
levD	0.455867	9.97433e-10	1.22841	0.00019591	1.12167	0.589243	0.482195	0.000277629	1.1736	0.121866	1.18906	0.0105528	0.962164	0.755019	1.44887	0.00335917
levE	0.469873	4.39254e-09	1.10029	0.0110115	1.57367	0.056096	0.895065	0.0422826	1.47614	0.000724844	1.07197	0.326958	0.981178	0.875825	1.29372	0.00942193
levF	0.617574	7.64915e-07	1.03845	0.290878	1.10203	0.692491	0.66802	8.52481e-05	1.34827	0.00427112	1.05894	0.429904	1.1702	0.204852	1.39655	0.0044908
levG	0.487269	3.10945e-10	1.15144	0.00974538	1.18314	0.411888	0.464104	6.04055e-08	1.16873	0.0773572	1.02005	0.813011	0.752546	0.0182112	1.38767	0.00508122
levR	1.08623	0.408256	1.05302	0.228127	1.83911	0.0668131	0.831422	0.00230776	0.853975	0.21226	1.00165	0.983925	0.905322	0.573744	1.37393	0.00641589
lexA	1.26515	0.000200899	0.94535	0.314251	1.12048	0.182998	1.66857	7.96542e-06	1.17968	0.0683158	1.08665	0.129801	0.804547	0.122652	1.05938	0.485202
lgt	0.903923	0.223638	0.776374	0.00646512	1.08899	0.356811	0.754276	0.000138547	0.741652	0.135338	0.930978	0.143421	0.40906	3.10901e-06	1.23653	0.0622746
licA	0.620881	1.66894e-07	1.15133	0.00459508	2.2672	3.40296e-07	0.61371	1.55518e-05	1.17275	0.0629956	1.30881	0.000150303	0.709412	0.00808071	1.15355	0.126058
licB	0.271469	7.31526e-13	1.00804	0.823442	1.66884	0.00977218	0.498431	0.00114782	0.861963	0.119992	1.62056	4.86502e-06	0.52403	0.000398337	1.27956	0.0142475
licC	0.664179	9.48338e-07	1.22867	0.00713271	1.49563	0.000580516	0.464817	1.78231e-07	0.916825	0.436148	1.65289	2.53769e-06	1.12315	0.321821	1.15422	0.0999802
licH	0.674652	8.15482e-07	1.40202	0.000214027	2.31268	2.10936e-07	0.501295	1.11823e-06	0.891855	0.288785	1.13336	0.0151932	1.29148	0.0367819	1.16246	0.0874549
licR	0.729336	8.85753e-06	1.07042	0.0991777	1.73607	1.71069e-05	0.941132	0.160007	1.2624	0.00658459	1.20837	0.00175635	1.09161	0.40534	1.24186	0.0162304
licT	0.890756	0.029132	1.23385	0.000399222	1.74725	0.00539345	1.38942	0.000528061	1.55694	7.35209e-05	1.17816	0.00408063	0.649247	0.00299557	1.08774	0.287092
ligA	0.768383	2.88138e-05	0.841733	0.0230027	2.12645	4.10224e-08	0.958241	0.426717	0.609206	0.000259638	0.999791	0.996825	1.43657	0.0312184	0.865311	0.12014
ligB	1.68334	0.0590443	1.18916	0.00875355	0.616905	0.174036	0.940288	0.287333	1.41177	0.0847798	1.06086	0.542902	1.72114	NA	0.87974	0.533805
lip	0.35583	2.48968e-11	0.447099	2.69037e-05	0.490152	0.00796478	0.250626	8.95681e-07	0.506857	0.000265563	0.667904	4.86953e-06	0.270899	NA	0.683177	0.00099279
lipA	0.678025	1.24538e-06	0.911625	0.0476667	0.655021	0.00031388	0.882437	0.0503441	0.962257	0.669362	0.529116	1.62743e-06	0.758628	0.0327856	0.619767	3.99578e-05
lipB	0.395239	1.54533e-07	0.971146	0.606433	0.906461	0.909595	0.843242	0.0055448	0.649888	0.000774463	0.991844	0.860168	0.406102	0.000429632	0.859873	0.0780592
lmrA	1.39007	3.54821e-05	0.97491	0.498457	1.16074	0.103362	1.00287	0.949279	0.757355	0.00265088	1.72715	8.05925e-06	2.04118	8.88721e-05	1.00712	0.927391
lmrB	1.12815	0.0449818	0.566447	1.22671e-05	1.30033	0.0253284	0.769514	0.00712462	0.606073	1.72901e-05	0.612451	0.00016496	2.0044	0.00112841	0.881883	0.219489
lonA	1.25977	0.00134545	1.09851	0.0322804	0.60804	1.22715e-05	0.997992	0.962282	1.81179	1.04748e-06	0.634094	2.93891e-05	3.22579	1.60406e-07	1.03897	0.705872
lonB	0.77998	0.282701	1.31639	0.000100621	1.59323	NA	1.40182	0.00190853	1.86859	9.0199e-05	1.17948	0.00362597	1.44298	NA	1.316	0.0304955
lpdV	0.403167	1.00638e-11	0.390736	6.90999e-05	1.51762	4.66358e-06	0.700415	0.00202936	1.09816	0.458785	1.39458	6.48565e-05	2.30916	0.000100884	1.56615	0.000305384
lplA	0.892229	0.436922	1.12652	0.0435498	7.269	NA	0.83671	0.0174631	0.751519	0.0183054	1.18537	0.00273077	0.73535	NA	0.948122	0.734243
lplB	0.941207	0.499508	1.26638	0.00447398	2.58941	0.000333786	1.21902	0.0337444	1.06216	0.495397	1.07271	0.116013	0.753535	0.0795698	1.01323	0.894486
lplC	1.04208	0.751967	1.13492	0.00431403	3.36255	0.0128758	0.895015	0.0499388	0.777097	0.0271347	1.03651	0.560785	0.791068	0.21011	0.957608	0.722165
lplD	0.872429	0.289284	1.10697	0.0211104	2.36186	0.0799867	0.967368	0.610978	0.837311	0.162013	1.06538	0.456627	1.51811	NA	1.09167	0.54951
lrpA	1.36611	0.0023586	1.1121	0.0479927	0.667391	0.314053	1.32471	0.00426887	1.15239	0.245998	1.97283	1.94033e-06	0.998046	0.991623	1.02384	0.859372
lrpB	0.725396	0.1177	1.04057	NA	1.72506	0.311952	0.999287	0.996598	1.17725	0.35357	0.996473	0.983115	1.97191	0.0441432	0.959477	0.869339
lrpC	1.0418	0.624814	1.10544	0.212929	2.01258	0.000219302	1.44358	0.00028716	1.23732	0.0367418	1.41768	2.61377e-06	1.58147	0.0299765	1.25816	0.231112
lspA	1.78448	1.93565e-09	0.900019	0.0717628	1.6988	3.97172e-05	1.01506	0.76591	1.22032	0.0540406	0.711886	0.00851879	0.994912	NA	0.95986	0.734762
luxS	0.48654	2.78039e-10	0.889978	0.0626288	0.480904	4.30903e-06	1.05695	0.352578	1.37714	0.000384201	0.993833	0.884694	1.13736	0.282486	0.719473	0.00589435
lysA	0.532027	8.69848e-09	0.631535	5.86448e-05	1.11794	0.185516	1.90076	2.70208e-06	1.12149	0.238324	1.35654	0.00109074	0.626635	0.00373927	0.773493	0.0292124
lysC	1.00913	0.884613	0.918669	0.148959	1.20822	0.0798951	1.04457	0.398755	1.11818	0.135235	1.03875	0.332871	0.801943	0.0653752	0.996467	0.967877
lysS	0.673693	5.22401e-08	0.718397	8.98785e-05	1.06266	0.522829	0.920177	0.0897941	0.782466	0.00838597	0.9027	0.0604467	0.728361	0.0253887	0.843105	0.0707887
lytA	1.20065	0.0210214	0.818185	0.0198371	0.806868	0.0175387	0.526191	2.53136e-05	0.364592	1.64062e-07	0.923501	0.502491	0.385447	2.56566e-06	0.622793	0.000768537
lytB	1.16387	0.0823507	0.725703	0.00209831	1.64317	4.73598e-06	0.695661	0.0012584	0.308779	1.92483e-09	0.910825	0.323309	0.396793	1.3448e-05	0.537324	0.00050582
lytC	0.99347	0.913516	0.899936	0.0321464	1.2916	0.0130584	0.994418	0.942408	0.454565	2.275e-07	0.756428	0.00888992	0.408228	3.43042e-05	0.604891	0.0020172
lytD	0.499208	3.19129e-07	0.918557	0.0995961	1.52037	6.60447e-05	0.805943	0.00165129	0.454337	2.17263e-06	1.11335	0.0553599	0.377026	9.48158e-05	0.692514	0.00575079
lytE	0.308563	9.13714e-14	0.745403	0.000973293	0.948991	0.654373	2.45494	7.4304e-09	0.974398	0.704208	0.429739	8.81211e-09	0.457911	0.0148504	0.635422	6.37337e-05
lytF	0.648357	2.36564e-08	0.687693	3.31023e-05	0.786325	0.00997725	1.12626	0.0848801	0.54349	8.61931e-05	0.872458	0.0133068	0.767782	0.0491591	0.827616	0.0439058
lytR	0.791221	0.000943674	1.12431	0.00631056	0.949547	0.446792	0.811636	0.00356617	1.09588	0.413001	0.600439	0.000391991	0.960302	0.779162	0.665744	0.0156751
lytS	0.671085	7.38608e-06	0.847168	0.00289414	1.7591	2.09152e-05	1.21583	0.0209596	0.82041	0.0735146	0.929082	0.14296	0.508904	4.62233e-05	1.06885	0.550927
lytT	0.54733	3.21349e-09	1.01502	0.739033	2.03131	3.89055e-08	1.00171	0.977285	1.07739	0.482091	1.12002	0.0160483	0.822152	0.135533	0.930433	0.568356
maa	1.38845	0.0201389	1.16861	0.00217089	3.17163	0.064986	1.09492	0.0965712	1.20182	0.12712	1.1244	0.0216607	3.04952	NA	1.21548	0.193221
maeN	0.888499	0.191278	0.851925	0.00477612	1.29254	0.306294	0.951411	0.532132	2.0195	0.000246641	1.06457	0.293336	1.21629	0.195404	1.12543	0.219118
maf	0.723469	0.00069104	0.847073	0.0036441	1.51426	1.81186e-05	1.17709	0.00850252	0.722531	0.000936538	1.71554	2.34837e-05	1.58231	0.00358165	0.945113	0.509801
malA	0.764759	0.00150923	1.19451	0.0114375	1.93144	0.0263354	0.877503	0.0300125	0.876439	0.186578	0.950017	0.322022	0.763537	0.347413	1.08683	0.362309
malL	0.51302	8.46566e-09	1.04183	0.309396	2.11958	0.00224686	0.58938	4.24002e-06	0.560955	7.66697e-05	0.791335	0.000322917	1.64401	0.000795392	1.03867	0.651516
malP	0.909254	0.142648	1.10648	0.0119549	1.99457	0.0161674	0.947378	0.222665	0.864701	0.0958335	1.07478	0.111986	0.687065	0.00523453	0.947653	0.526389
malS	0.938991	0.157706	1.27559	8.57362e-05	0.935622	0.337533	0.990447	0.818032	1.07689	0.360172	1.00686	0.915262	0.809807	0.147787	0.979989	0.86863
manA	0.620582	0.0248997	1.10416	0.146943	0.669906	0.520494	0.882064	0.166885	1.9541	0.000358757	1.08391	0.268591	0.925201	NA	1.17106	0.205941
manP	0.952656	0.742332	1.10717	0.0232109	2.3201	0.134321	1.03106	0.564814	1.33892	0.00559538	1.30978	9.44832e-05	0.997647	NA	1.39509	0.104318
manR	1.45021	0.00116909	0.960983	NA	1.21238	0.633117	1.06284	0.497792	1.38159	0.0072797	0.722166	0.000332926	1.31553	0.0728293	0.920389	0.638103
map	1.18593	0.0010615	0.503266	3.18227e-05	1.04826	0.199977	0.77423	0.0112608	1.11834	0.145747	0.997781	0.955753	0.859349	0.15799	1.19471	0.0639669
mbl	0.665731	2.18736e-06	0.868275	0.0293115	2.33958	3.75039e-07	1.27618	0.000174428	0.62032	0.000313222	1.36854	0.000874068	0.617871	0.00238461	0.685836	0.000560427
mcpA	0.576687	6.97499e-10	0.89891	0.0626395	1.68005	4.80036e-05	0.531791	7.13818e-08	0.514935	4.45101e-07	1.13903	0.0199206	0.402981	9.49012e-07	1.03654	0.644015
mcpB	0.737218	0.000732902	0.90028	0.147286	1.54585	0.00696346	0.73983	6.87642e-05	0.869526	0.207	0.997119	0.960347	0.684445	0.0147962	0.735898	0.00376509
mcpC	0.753664	0.090001	0.834549	0.0165913	0.478672	1.49237e-05	0.345355	3.10043e-09	0.546377	5.38987e-05	1.19402	0.00811574	0.512406	7.32204e-05	0.818171	0.0362738
mcsA	10.3813	0	3.4681	4.02223e-07	0.869062	0.118365	5.11793	2.91786e-07	1.72097	0.000193888	1.57213	3.41001e-05	4.63051	1.29241e-07	3.10964	6.87366e-09
mcsB	6.91607	1.11022e-15	4.10899	8.00578e-08	0.830432	0.17772	5.08596	1.71336e-10	2.46212	6.9724e-09	1.08576	0.0626369	2.67668	9.10137e-07	2.62871	5.67936e-08
mdh	2.09102	1.32105e-09	1.11649	0.0344303	0.367193	4.32432e-09	1.06996	0.333836	1.61379	0.000326047	0.856019	0.00886237	1.49382	0.00328	1.0062	0.948109
mdr	0.372737	4.09817e-09	0.596185	2.60348e-05	0.545162	3.19768e-07	0.985304	0.821954	1.06337	0.478098	0.924065	0.219954	0.830374	0.167713	1.07746	0.47347
mecA	1.87193	7.32914e-09	1.25573	0.000266191	0.964284	0.628922	1.59833	3.1534e-05	1.5411	0.000292076	1.13949	0.00593478	2.30109	8.66699e-06	1.14449	0.0996561
med	0.725609	1.92109e-05	0.740708	0.000464687	1.25878	0.0264847	0.960773	0.571892	0.814697	0.0335025	0.631993	8.92589e-07	1.18381	0.305239	0.985009	0.855164
melA	0.753216	0.000772312	1.0158	0.708052	3.22231	0.0665804	0.637803	6.59033e-06	0.575234	2.40272e-06	1.21038	0.0131376	0.463286	1.19427e-05	1.09759	0.373489
menA	0.72403	4.2811e-06	0.988962	0.762135	2.85843	1.16712e-10	1.18919	0.00903193	0.860313	0.230913	0.791686	0.0476742	0.541735	0.000226116	0.717993	0.0658236
menB	0.901592	0.121707	0.857807	0.0239917	4.97928	1.62315e-13	0.857312	0.0438702	1.17067	0.0629757	0.599604	5.71739e-06	1.04873	0.698124	0.968082	0.736832
menC	0.974452	0.623879	1.12711	0.00471457	2.19006	5.56762e-07	1.04829	0.326949	1.3539	0.00170378	1.04274	0.475492	1.62474	0.000838407	1.36946	0.0140738
menD	1.06462	0.231584	0.922144	0.268055	1.91782	9.17626e-06	0.803337	0.00320534	0.998756	0.99096	0.696695	3.78828e-05	1.40018	0.0176895	1.17046	0.212647
menE	0.922315	0.206281	0.989345	0.853145	1.13613	0.474149	0.880296	0.0109964	1.1517	0.184221	0.79495	0.00197044	1.69575	0.000323565	1.35116	0.0235572
menF	1.25511	0.00200311	1.02893	0.589618	2.77756	1.48339e-07	1.36749	0.000103571	1.01626	0.871054	0.777103	0.000487084	0.907918	0.450593	0.887797	0.215685
menH	1.38073	4.61279e-06	1.09188	0.0349447	0.986242	0.925516	1.18455	0.00265968	1.29297	0.00311038	1.02213	0.581081	1.78952	0.000177046	0.982908	0.801261
metA	1.01195	0.780759	0.992258	0.817268	0.617644	3.07996e-05	1.06746	0.154553	1.65364	3.1295e-05	0.985435	0.725381	0.801524	0.0645102	0.841576	0.111719
metE	1.16005	0.0806177	1.25364	0.0432082	0.233264	4.98034e-06	5.05841	6.67089e-09	5.28205	2.64926e-08	0.709157	0.023439	1.34275	0.0342836	1.0771	0.396468
metK	0.523279	1.28275e-10	0.575252	2.51063e-06	1.3893	0.00190354	1.54285	0.000154529	0.547983	7.56261e-06	0.693228	1.4608e-05	0.332299	1.64889e-07	0.80174	0.0259966
metS	0.840038	0.00323199	0.990475	0.79164	0.649866	1.72043e-05	0.667578	4.5475e-06	0.995807	0.95592	0.714573	3.85206e-05	0.698991	0.0404264	0.808199	0.0773927
mfd	0.940777	0.596312	0.784663	0.00397773	0.627714	0.00724131	0.725297	5.91057e-05	0.936151	0.453474	0.899401	0.0313106	1.63568	0.00403309	1.13305	0.519933
mgsA	1.24324	0.00449533	0.825766	0.0159717	0.647524	0.00681394	0.694926	1.02233e-05	1.03482	0.759819	0.497908	2.55642e-07	1.5072	0.00563343	1.13234	0.289023
miaA	1.3915	0.000258789	0.82042	0.0328647	1.16399	0.316227	1.28064	0.000520958	0.892464	0.262536	0.845126	0.251265	1.08227	NA	1.03681	0.762217
minC	0.452647	6.28608e-12	0.666934	3.41204e-05	1.76553	7.90595e-06	0.705139	0.00097966	0.651676	4.28891e-05	0.804704	0.00144552	1.27639	0.0551371	0.830461	0.126685
minD	0.442335	3.66968e-10	0.680974	0.000323119	1.84508	3.40278e-07	0.607354	1.58086e-05	0.709555	0.000507014	0.71414	0.000549895	1.36344	0.0488514	0.813198	0.0690163
mleA	0.675602	1.10549e-05	0.73486	0.00039121	1.22579	0.20249	0.817402	0.232253	1.80326	5.16932e-05	0.894516	0.018946	0.652387	0.00396968	1.07347	0.420714
mleN	0.719407	5.51147e-06	0.84574	0.0154637	1.30746	0.00373526	0.91607	0.556817	1.71503	0.000571537	0.994026	0.881695	0.627148	0.000695925	1.19633	0.0405748
mlpA	0.408072	2.77281e-05	0.719058	0.00082491	0.682465	0.0480353	0.748564	0.000557318	0.454638	0.000334175	0.62186	3.09968e-05	1.48933	0.0081613	0.543942	3.82448e-06
mmgA	0.862033	0.223817	1.03539	0.331848	0.630766	0.51329	0.904121	0.100279	1.4927	0.00179149	1.07521	0.475455	2.5951	0.000845148	1.22144	0.102443
mmgB	1.15798	0.51194	#VALUE!	NA	1.92626	0.248553	1.08616	0.584705	0.762437	0.397135	1.10207	0.24813	3.16716	0.000680681	1.46313	0.0346353
mmgC	0.888315	0.504342	1.25616	7.9761e-05	1.35307	0.629709	0.8982	0.126204	1.24492	0.182216	1.12942	0.365339	3.72248	1.65223e-05	1.2013	0.219032
mmgD	0.639995	0.00048641	#VALUE!	NA	1.57144	0.183158	1.74012	0.141924	1.05901	0.826987	1.06757	0.572834	3.68653	1.23717e-07	1.6589	5.40615e-05
mmgE	0.640599	0.00608928	1.17763	0.00179902	1.4849	0.255981	0.868263	0.100437	1.32151	0.0677332	1.08581	0.31833	2.66082	2.31865e-06	1.40818	0.00493737
mmr	1.07533	0.315611	0.861902	0.0325566	2.59394	0.000336604	0.932496	0.354703	1.01103	0.945036	0.762576	0.00324796	0.716787	0.0212712	0.932558	0.506298
mmsA	0.983016	0.7431	1.04451	0.273263	0.993392	0.935148	1.58081	1.87921e-06	1.0017	0.982992	1.11342	0.0330872	0.823472	0.115822	1.09179	0.263053
mntA	0.750253	0.125896	1.07651	0.0593397	214.156	4.66294e-15	0.962173	0.413688	1.06848	0.569521	1.05	0.469955	0.803878	0.326591	1.11276	0.352824
mntB	1.56808	0.00159681	1.23785	0.00314944	3.61843	0.00210684	0.894852	0.0399419	1.24867	0.0857133	0.99143	0.874107	1.02371	0.919704	1.50882	0.00110646
mntC	3.38145	8.03998e-09	1.13437	0.0135435	2.3743	0.000617755	0.978066	0.707869	1.20041	0.17514	1.32428	2.43581e-05	1.8138	0.00311746	1.42021	0.00285682
mntD	1.38107	0.116407	1.18051	0.00117115	0.635088	0.545768	0.997672	0.973677	0.961079	0.793244	3.90674	8.77091e-10	0.509351	NA	1.40268	0.031302
mntH	1.55174	0.000110763	0.820295	NA	1.61152	0.194832	0.799269	0.188378	1.15815	NA	0.657929	0.000538856	1.06782	0.63788	1.48022	0.0263827
mntR	1.92332	6.65539e-10	0.897305	0.282701	1.42288	0.0015773	1.55706	1.08999e-05	1.50472	5.04465e-05	1.05876	0.157493	1.56962	0.000767806	0.992465	0.92724
moaA	3.12305	2.34435e-12	1.10452	0.0440508	2.45891	2.94542e-08	1.27202	0.00126138	1.97149	5.07613e-07	0.935944	0.50315	1.73725	0.000163878	1.07692	0.60209
moaB	0.895483	0.109503	0.96012	0.621774	0.94559	0.795872	1.32583	0.00146447	1.83388	0.00171133	0.731017	1.06296e-05	2.06414	3.99136e-05	0.858212	0.169583
moaD	1.7558	2.24769e-08	1.05413	0.413293	0.893711	0.258688	0.870485	0.0413737	1.04717	0.623695	0.553388	3.65563e-06	1.2797	0.171149	1.08007	0.336115
moaE	1.41208	1.08542e-06	1.04755	0.151282	0.907322	0.245298	0.986689	0.78145	1.31761	0.000783668	0.921582	0.115031	1.07986	0.568193	1.16981	0.0855181
mobA	1.35139	2.2354e-05	0.989781	0.838013	1.44106	0.000553441	1.32129	0.000455036	0.939158	0.526822	0.663312	4.77238e-05	1.14958	0.253448	1.032	0.691098
mobB	1.80549	4.01244e-08	1.15927	0.0213379	1.0331	0.752789	1.00311	0.953426	0.988799	0.936003	0.59913	1.17001e-05	1.27645	0.100753	1.1165	0.181894
moeA	1.58969	7.17829e-08	1.08006	0.0596129	1.01585	0.836272	1.06484	0.176429	1.17134	0.0549874	0.647566	7.11471e-06	1.22159	0.149171	1.26723	0.0169549
moeB	1.62284	1.48763e-08	1.03676	0.299347	0.999994	0.999945	1.18753	0.00598307	1.29546	0.00554667	0.69713	2.34256e-05	0.909497	NA	1.12426	0.182465
motA	1.48472	2.20332e-06	0.845632	0.00612074	1.54108	0.000105777	0.695249	0.000124585	0.580877	4.71148e-06	1.17157	0.0699753	0.530066	0.00025491	0.722562	0.00416072
motB	1.50009	1.50209e-06	0.754407	0.000710462	1.80841	1.00105e-06	0.493589	6.0338e-08	0.467325	5.1615e-06	1.34129	0.000458821	0.542538	0.00162268	0.860914	0.358619
mpr	0.730813	0.00163424	0.987965	0.786064	1.4858	0.00172793	1.39086	0.000254491	1.82587	1.87688e-05	1.10408	0.17732	1.1104	0.614778	1.31557	0.0567866
mraY	0.597353	1.92637e-09	0.671007	5.35743e-05	1.60278	2.88265e-05	0.710925	4.85742e-05	0.443872	2.02896e-07	0.739264	5.4774e-05	0.47237	3.39815e-05	0.880804	0.156922
mreB	0.657117	5.74871e-08	0.68179	8.29601e-05	0.824699	0.00958494	0.850326	0.0172548	0.56521	4.62868e-05	0.624821	9.56223e-07	1.05992	0.674333	0.830962	0.181483
mreBH	1.77861	1.9772e-08	1.34342	8.90308e-05	1.53624	0.000394324	1.9042	2.30114e-07	1.48169	0.000523038	0.771954	0.0013598	2.42566	1.02161e-06	0.918652	0.406818
mreC	0.497228	0.00110339	0.66741	2.40456e-05	0.892336	0.107324	0.700211	0.000239861	0.562652	1.49485e-05	0.636404	1.0025e-05	1.06123	0.646565	0.890194	0.267049
mreD	0.542406	1.61648e-10	0.548896	8.63177e-06	1.78323	5.09181e-06	0.616082	6.01041e-05	0.418432	5.68722e-07	0.606887	2.48723e-05	1.15273	0.322933	0.832685	0.0556264
mrgA	0.620985	3.30251e-05	0.960122	0.399624	1.59191	0.0265775	0.940798	0.20658	0.822477	0.0613035	0.872226	0.0977911	2.62966	9.18393e-06	1.34921	0.00255577
mrpA	2.59541	8.79741e-13	1.46639	2.04169e-05	1.36702	0.00201666	0.853741	0.0140818	0.976522	0.786956	0.645456	9.62308e-07	1.4363	0.00649678	1.57434	8.62854e-05
mrpB	2.6365	4.48652e-12	1.36369	3.33013e-05	1.22257	0.0192367	0.884992	0.034258	1.09447	0.24146	0.777773	6.18297e-05	1.71294	0.000159527	1.2636	0.00910068
mrpC	2.48364	5.9488e-12	1.27795	0.000467908	1.31776	0.00304314	0.964553	0.423153	1.01671	0.846077	0.867567	0.00756173	1.59236	0.000504646	1.41853	0.000983399
mrpD	2.34714	6.86207e-12	1.51302	2.98884e-05	1.5835	0.000105052	0.836462	0.0134184	0.913736	0.315651	0.695977	5.43282e-06	1.74414	NA	1.5372	9.07531e-05
mrpE	2.42255	3.82505e-12	#VALUE!	NA	1.22495	0.0174251	0.825383	0.00326033	1.02501	0.795032	0.686051	6.5293e-06	1.6134	0.000997809	1.30867	0.00687004
mrpF	2.33712	6.30862e-12	1.61938	5.02219e-06	1.42872	0.000331612	0.901406	0.0920001	0.906027	0.25098	0.738504	8.02242e-06	2.29396	1.70463e-05	1.56358	6.32361e-05
mrpG	1.92643	3.58638e-10	1.52115	1.74067e-05	1.41932	0.000530139	0.836705	0.00795098	0.922564	0.327918	0.7588	2.65027e-05	1.73373	0.000179737	1.34239	0.00229886
mscL	0.660563	9.01798e-07	0.958503	0.316132	0.942904	0.646909	0.986957	0.751845	0.936944	0.45537	0.992296	0.859909	1.46768	0.00342241	0.794687	0.0466237
msmE	0.948061	0.528014	1.10383	0.0431384	0.923928	0.764081	0.407178	2.21434e-08	0.33778	5.35954e-10	1.12247	0.0365717	0.327954	1.2146e-06	1.17556	0.249779
msmR	1.02173	0.820865	0.899192	0.0192434	2.14366	0.0491012	2.89154	2.86584e-07	0.452893	5.05219e-08	1.22505	0.00344842	0.291838	2.61543e-07	1.13511	0.307715
msmX	3.35188	4.82847e-12	1.05386	0.202844	1.27049	0.278309	1.0532	0.282152	1.33478	0.00406125	0.751313	0.000222518	0.942027	0.625736	1.0174	0.850326
msrA	1.99554	1.00545e-08	1.14261	0.131938	0.328972	0.0381078	1.30359	0.000315922	2.38005	1.43454e-08	1.01423	0.724964	2.73818	7.68219e-06	1.4104	0.000944273
mta	0.81513	0.0123295	1.04098	0.482346	1.4558	0.0449345	1.20431	0.0438745	0.717511	0.0838818	0.763714	0.0047339	0.479975	0.000735504	0.820698	0.088838
mtbP	3.0685	6.66045e-12	1.35615	0.0015595	0.635046	0.0365526	1.50098	1.33339e-05	1.2408	0.13314	1.95667	1.73148e-05	0.984393	0.928106	0.95928	0.724773
mtlA	1.24817	0.00807956	0.91102	0.0988015	0.95675	0.841063	0.583349	6.37225e-05	1.59364	3.00562e-05	2.44663	5.63676e-05	1.71942	0.0169797	1.14678	0.277005
mtlD	1.81759	6.06603e-07	0.962323	0.435204	0.44876	0.0415603	0.765694	0.000512037	1.73473	0.00165491	1.22068	0.221112	1.40266	0.0527662	0.945444	0.710622
mtlR	0.617979	2.33965e-06	1.1527	0.00419783	1.52006	0.00533529	0.647855	1.70816e-05	1.21052	0.0278501	1.08107	0.276789	1.77684	0.000603592	0.828899	0.244347
mtn	0.706384	3.8906e-06	1.04136	0.405409	2.27197	5.49736e-09	2.87044	1.46537e-10	1.16595	0.0455427	1.08361	0.156485	0.776031	0.116088	0.871403	0.194732
mtrA	1.51735	6.57152e-06	0.660672	0.000286508	1.0418	0.637458	1.78071	2.15523e-06	1.16788	0.0411439	0.90223	0.0303389	1.71052	0.00105353	0.905137	0.298523
mtrB	1.38666	1.90664e-05	0.720398	0.000297197	0.905075	0.288157	1.8603	6.41428e-07	1.03001	0.700058	0.878622	0.011601	1.55708	0.00203143	0.975904	0.822065
murAA	1.30372	0.0122588	1.00366	0.965469	1.85208	5.24828e-06	2.21263	3.07357e-08	0.886235	0.538409	1.22377	0.0016596	1.93807	0.00350043	1.01619	0.900571
murAB	1.09537	0.123472	0.961192	0.279537	0.911639	0.196696	0.998242	0.972859	1.52562	0.000145506	0.989027	0.82559	1.37902	0.0140534	0.894173	0.206009
murB	0.600996	1.32738e-08	0.93527	0.178018	2.14645	3.1238e-07	1.04274	0.434745	0.668565	0.000499619	1.0127	0.757072	1.53344	0.0207611	0.875128	0.169125
murC	0.875919	0.0589432	0.658838	3.36791e-05	1.27492	0.00271648	1.01008	0.818465	0.886079	0.150224	0.712561	3.21141e-05	1.13731	0.410728	0.903898	0.313421
murD	0.621354	2.40555e-06	0.528077	1.93582e-05	2.18909	1.51853e-07	0.55448	8.68328e-07	0.350018	1.23031e-09	0.850819	0.00965402	0.680414	0.0618179	0.755156	0.00507554
murE	0.718125	2.41623e-06	0.996766	0.943632	1.09497	0.237657	0.911137	0.0773537	1.09174	0.251229	0.90937	0.0448804	0.71188	0.0826461	0.917193	0.316167
murF	0.784272	0.000176018	1.2663	0.00426101	1.55129	0.000155038	0.99641	0.939152	1.23161	0.0274704	0.843524	0.00247186	1.22622	0.076851	0.943518	0.534226
murG	0.681254	1.28156e-07	0.861783	0.0126334	2.11927	2.13056e-08	1.3565	3.66381e-05	0.587944	2.16529e-05	1.04734	0.358263	1.34606	0.0277507	0.936305	0.494659
mutL	0.918884	0.121561	1.05561	0.346306	1.26297	0.0246605	0.730784	1.36808e-05	0.655585	0.000344596	0.835888	0.00165154	1.54653	0.00601103	1.04912	0.561537
mutM	1.75749	1.30827e-08	1.15181	0.00562946	1.39975	0.00148187	1.12041	0.0227701	1.1795	0.0441264	0.964424	0.449435	1.2201	0.0881676	1.18332	0.0945915
mutS	1.21483	0.0101036	0.9994	0.987813	1.16339	0.237987	0.899913	0.116154	0.656783	0.000647001	0.820738	0.000644658	1.27978	0.0933763	1.06327	0.421025
mutSB	1.03575	0.473202	0.846849	0.0111762	1.18641	0.0190757	0.79933	0.00102186	0.665151	0.000131644	0.78047	0.000128258	1.03764	0.725266	0.892162	0.161872
mutT	1.16545	0.228171	1.45632	3.5598e-05	1.53733	0.222198	0.788248	0.00531719	0.776689	0.0789626	0.875817	0.1171	1.52598	0.0449905	1.19458	0.426657
nadA	1.0835	0.484083	1.07474	0.0403909	0.553719	0.0330664	0.908618	0.0538983	0.899048	0.256154	1.03327	0.459842	2.24896	8.81197e-05	1.08256	0.428688
nadB	2.61555	0.010329	2.11036	NA	0.830557	0.484796	1.01649	0.799639	1.37937	0.092106	6.99214	1.64393e-11	0.964026	NA	1.18156	0.393374
nadC	1.70444	0.00898765	1.01101	0.918191	0.824515	0.405927	0.906573	0.142577	0.996478	0.982257	1.01589	0.811871	1.19043	0.568075	1.33391	0.00840977
nadE	1.26508	0.000268225	1.10715	0.132466	0.564899	1.12803e-07	0.582601	1.45152e-06	1.37007	0.00245644	0.638143	3.41141e-05	1.12337	0.327293	1.0653	0.541534
nagA	0.879105	0.126009	1.01291	NA	0.884131	0.402358	1.15592	0.014732	1.19293	0.195561	1.11272	0.0785885	0.459856	1.52753e-05	1.12061	0.301549
nagB	0.898957	0.170761	1.01064	0.835105	0.752865	0.221681	1.0677	0.144923	1.32864	0.0688869	1.07325	0.203667	0.616696	0.00192236	1.26755	0.0408311
nagP	0.87197	0.0337465	0.813345	0.00127399	0.680267	1.41046e-05	0.812054	0.0137907	1.55019	0.00153439	0.704861	0.000604636	0.427402	9.86376e-05	0.932515	0.440051
nap	1.76033	6.70069e-07	1.09042	0.0384171	1.41116	0.0180969	1.06727	0.211747	0.981457	0.816955	1.10759	0.0403239	1.21728	0.152624	1.20587	0.101086
narG	0.717287	0.0210425	4.34807	7.83625e-05	2.37114	0.0382637	5.8496	1.25324e-10	2.53012	0.00456001	1.03908	0.381672	0.89728	0.588912	1.18533	0.206304
narH	0.805531	0.0764952	3.21497	0.000135924	1.2588	0.547225	0.931719	0.134907	1.32218	0.0239689	1.00054	0.989537	2.00763	8.52731e-05	1.0478	0.531854
narI	0.66838	0.0738435	3.13279	9.22934e-05	0.477114	0.201186	0.905857	0.134491	0.695596	NA	1.09974	0.0443037	1.61264	0.0235267	1.02251	0.815515
narJ	0.940682	0.700972	3.69982	5.79245e-05	2.36996	NA	0.793039	0.0100235	0.949717	0.718481	0.81393	0.000879742	2.22073	0.00905451	0.895112	0.257526
narK	0.77852	0.112713	2.21944	0.00136929	2.67075	0.165452	0.939783	0.216676	1.36818	0.00751727	1.3332	6.93901e-05	1.15315	NA	0.965615	0.731388
nasA	1.3451	0.0826564	0.809834	NA	1.88907	0.132615	0.87337	0.196567	0.853018	0.34449	2.47692	5.63829e-07	0.761496	0.193963	1.08555	0.551984
nasB	1.4516	0.253396	0.973763	NA	1.92345	0.0854157	0.731441	0.0960369	1.02624	0.850645	1.04061	0.584252	0.60361	NA	0.770006	0.344289
nasC	1.26836	0.275522	1.03268	0.510353	0.367171	NA	1.04249	0.506911	1.07951	0.594225	1.14702	0.218537	1.51765	0.402259	1.16798	0.657885
nasD	9.4865	1.80876e-10	0.74461	0.00128809	0.356104	1.16541e-05	0.8638	0.00932988	1.78315	5.78094e-05	1.15933	0.0553475	0.532839	0.00365863	0.658727	0.0260458
nasE	3.26986	5.67092e-09	0.642378	1.19776e-05	2.0514	4.57576e-06	1.31661	0.000597268	1.39073	0.00132518	1.19914	0.0176728	0.634854	0.0176195	0.70093	0.0123153
nasF	2.04898	8.52057e-06	0.755802	0.000885626	1.70021	1.96942e-06	1.08171	0.105603	0.946433	0.620584	1.19762	0.0193401	0.60737	0.00126494	1.01552	0.91055
natA	0.675877	0.000600124	1.02657	0.481062	3.49481	6.31413e-05	0.720404	0.00111239	1.49471	0.00176398	0.8249	0.00776036	1.55425	NA	0.883724	0.183207
natB	0.471103	0.000118812	0.71805	0.000211699	1.48161	0.329957	0.541196	0.000958269	1.27842	0.134369	0.569654	2.24731e-07	1.02997	NA	1.09746	0.514342
ndhF	1.15358	0.442875	#VALUE!	NA	1.57206	0.28881	1.28909	0.200067	1.09104	0.66286	1.14028	0.164816	1.51673	NA	#VALUE!	NA
ndk	1.13401	0.0777543	0.630986	6.65244e-06	0.229463	1.54473e-09	0.275937	5.91109e-10	0.931335	0.445904	0.638324	5.79362e-05	0.449672	4.63762e-05	0.87036	0.192343
nfrA	7.36234	1.11022e-16	3.32216	5.43097e-07	0.471477	0.022075	1.67095	9.71544e-06	10.3663	3.66374e-15	0.98071	0.670275	13.7704	6.46483e-13	1.85244	7.71845e-06
nhaC	1.43706	0.000795791	1.18897	0.0037315	4.10275	6.41377e-08	0.962151	0.425192	0.750058	0.0109167	1.09039	0.325155	1.05531	NA	1.04486	0.705963
nhaX	2.63724	1.25062e-08	1.80133	0.00136646	1.43328	0.000263243	0.424832	0.0130625	1.13074	0.192798	1.01031	0.892744	3.8534	6.35659e-06	1.77908	0.00148849
nifS	1.45629	1.61864e-05	0.947064	0.238689	0.485943	0.00603498	1.17626	0.0360969	1.88315	2.34741e-06	0.745401	0.00367959	1.53389	0.00221304	1.24047	0.0867743
nifZ	1.38392	8.04234e-06	1.12119	0.00596652	1.91916	2.36829e-06	1.37234	7.84685e-05	0.932454	0.355794	0.975446	0.576903	1.63827	0.00385672	0.904353	0.247324
nin	0.954752	0.629945	0.630012	7.1062e-05	1.78128	0.113555	0.657317	0.00171868	0.757021	0.0873249	0.907006	0.142376	0.880293	0.527139	1.16637	0.417377
nprB	0.472765	1.32799e-05	1.2158	0.00230038	0.721503	0.340408	1.0963	0.137526	1.14725	0.266254	1.08036	0.126393	1.06889	NA	1.21057	0.056738
nprE	0.566993	2.18095e-07	0.990946	0.820327	0.294574	0.000113743	0.942979	0.373229	1.14185	0.208231	8.12872	1.33351e-09	0.475906	2.61569e-05	0.86914	0.261592
nrdE	0.578032	2.39485e-07	0.435354	4.93209e-07	0.477084	8.73146e-06	0.678249	7.96844e-05	0.409004	2.18817e-06	0.53658	7.95951e-05	1.16244	0.277996	0.665902	0.00394454
nrdF	0.585271	1.31563e-07	0.437512	1.37121e-06	0.552859	0.000239634	0.555069	4.07837e-07	0.378307	1.03974e-08	0.541564	8.06758e-05	1.22592	0.0928577	0.701839	0.0170387
nrgA	1.05397	0.700989	0.988989	0.734073	1.52035	0.215282	1.1418	0.0460445	1.26361	0.0315851	0.907742	0.428966	1.1199	0.390479	0.855248	0.158267
nrgB	1.55939	9.16283e-07	1.27328	0.000748454	0.852469	0.489113	1.10678	0.171656	2.65115	1.06998e-06	0.631623	2.04236e-05	1.81283	0.000141224	0.869528	0.254799
nth	0.647795	9.84353e-07	0.874321	0.016772	1.35631	0.00295875	1.08505	0.144463	1.02342	0.854525	1.13603	0.206381	1.40455	0.0176734	0.816514	0.0528794
nucA	0.841973	0.0263884	0.847459	0.00287066	1.4821	0.000652562	0.668163	2.1914e-05	0.902992	0.228351	0.817359	0.000690153	0.435683	5.64775e-05	1.76307	0.00632267
nucB	1.4388	0.0106955	1.06287	0.101551	1.87722	0.235294	0.946689	0.318246	1.52181	0.0419175	1.04286	0.337052	1.22917	0.210597	1.11537	0.228691
nudF	1.54955	2.77658e-06	0.973116	0.689121	1.25087	0.287928	0.743148	6.5257e-05	1.10729	0.193411	1.14723	0.00395775	0.884513	0.399348	1.07506	0.517484
nupC	0.594689	7.42587e-09	0.877649	0.00768259	0.8475	0.0899067	0.817138	0.00129338	1.04322	0.631737	0.769589	6.0639e-05	0.443561	1.53693e-06	1.01031	0.902611
nusA	0.821029	0.0977231	0.844526	0.0178052	1.44804	0.00092672	1.01272	0.793239	0.433665	9.01368e-06	0.90694	0.223503	0.771299	0.110013	0.744324	0.0244136
nusB	0.722069	2.05188e-06	0.636875	1.05589e-05	2.34032	9.08541e-09	1.2705	0.000717695	0.697312	0.000674932	0.914676	0.198206	0.530052	0.00232778	0.832916	0.093988
nusG	0.574183	8.28888e-07	0.775862	0.000976095	1.35525	0.000366744	1.31568	0.00478854	0.655559	0.000223211	0.936641	0.613533	0.607679	NA	0.675366	0.00421534
obg	1.07369	0.211081	0.8354	0.00540292	2.3306	1.61576e-09	1.14178	0.104429	0.911067	0.249392	1.52812	0.00401791	1.05968	0.662304	1.04673	0.581873
odhA	1.29308	0.000117466	0.887198	0.0162534	0.649592	2.02076e-06	0.923356	0.443241	1.12803	0.101026	0.871124	0.0110932	0.488788	3.20217e-06	1.26135	0.00783933
odhB	0.943947	0.323428	0.935279	0.1404	0.569093	1.99016e-07	0.897143	0.221404	1.11974	0.227543	0.946133	0.251755	0.589156	0.000109764	1.36777	0.000779568
ogt	1.79287	1.60871e-07	1.12859	0.0356028	0.761498	0.0837179	1.07521	0.236456	1.4171	0.00269624	0.988337	0.898699	3.38331	2.32868e-08	0.644619	5.43991e-05
oppA	0.445599	1.2905e-10	0.710443	0.000724336	0.149781	1.40177e-12	0.255344	2.17422e-10	0.858542	0.268918	0.541497	6.71294e-05	0.119449	2.91106e-09	1.22556	0.00785748
oppB	0.567495	8.49708e-07	0.660279	0.000753027	0.194364	2.11609e-13	0.737044	3.18778e-05	0.911103	0.240883	1.01577	0.795941	0.217461	1.76333e-08	1.09588	0.353603
oppC	0.530771	7.96396e-09	0.506901	3.82905e-06	0.244093	5.70061e-10	0.576149	2.1285e-07	0.696626	0.00571885	0.942936	0.471574	0.339145	NA	1.37148	0.00311257
oppD	0.598765	4.29591e-08	0.581613	2.33108e-05	0.213274	1.45772e-13	0.581949	1.14919e-07	0.931735	0.423564	0.863085	0.0700739	0.267206	1.21629e-07	1.15728	0.0995632
oppF	0.585149	1.64896e-07	0.836063	0.0131233	0.253502	2.18148e-12	0.879922	0.0700613	0.954552	0.691336	0.927774	0.206551	0.183654	1.43094e-08	1.09566	0.234955
opuAA	0.385529	4.0532e-12	0.725303	0.000124024	0.739213	0.00738657	0.760248	0.00459134	0.668284	0.000932472	0.485516	1.69976e-06	0.556392	0.000206332	1.00459	0.959284
opuAB	0.373326	2.48026e-09	0.404829	9.98864e-07	1.0591	0.430989	0.412091	6.78836e-08	0.626826	1.22251e-05	0.340299	1.74832e-07	0.522413	NA	0.54366	5.3974e-05
opuAC	0.372536	1.16088e-10	0.422906	8.42939e-07	1.0641	0.439102	0.422864	4.35806e-09	0.586831	2.92359e-06	0.425244	1.3403e-06	0.647374	0.167915	0.580716	1.92088e-05
opuBA	0.500488	3.99932e-06	0.94129	0.136324	0.784413	0.120913	1.06446	0.268837	1.20902	0.0514674	0.765025	0.0127431	1.05739	0.705213	0.857039	0.287997
opuBB	0.414036	5.04099e-07	1.01043	0.857459	0.927676	0.497051	0.962339	0.558307	0.893106	0.296348	1.11963	0.132258	0.738684	0.0621534	1.09833	0.378815
opuBC	0.474541	1.36662e-06	1.02455	0.56079	0.841024	0.257489	0.992955	0.936266	0.842052	0.135816	1.1074	0.390492	1.19023	0.411582	0.842405	0.13451
opuBD	0.436306	2.11791e-07	0.945732	0.218886	0.747991	0.0160223	0.958788	0.470568	0.5719	0.000827766	1.20593	0.0532379	1.13265	0.432683	1.01768	0.878464
opuCA	3.57035	1.60514e-10	0.776448	0.00278817	0.978191	0.80301	2.14236	1.33726e-05	0.567022	7.21093e-06	0.53134	5.67561e-05	1.24135	0.10795	1.54757	0.000767729
opuCB	3.25765	2.41497e-11	0.748558	0.00117559	0.87142	0.114931	1.57562	0.00239175	0.567954	1.86403e-05	0.595752	0.000103403	1.25593	0.0736757	1.71599	0.00528051
opuCC	4.22611	1.32327e-12	1.0704	0.0619845	0.917133	0.347295	1.23179	0.00349973	0.809052	0.0276418	0.863007	0.234614	1.48101	0.00559944	1.38979	0.00981145
opuCD	1.35969	0.0125139	0.960021	0.328265	0.972796	0.765679	1.07798	0.245924	0.720805	0.00099156	1.00811	0.898425	0.821531	0.173576	1.1156	0.33783
opuD	0.457014	5.10161e-08	1.07175	0.11327	1.48593	0.0237556	0.719128	2.53536e-05	0.481558	0.00993691	0.770529	0.000814904	1.16921	0.214906	0.740186	0.0115406
opuE	2.61048	1.32386e-08	0.650769	0.000276896	0.836269	0.107757	0.789861	0.0204427	0.978347	0.780424	1.559	0.00100684	2.46456	NA	1.3449	0.00928333
oxdC	0.281371	6.58873e-12	1.91305	8.78092e-06	1.49428	0.304885	0.957306	0.420217	1.79372	6.50129e-06	0.844141	0.00241555	2.92742	2.21751e-07	1.00792	0.932824
pabA	0.745034	5.17487e-05	1.1098	0.0267414	1.20235	0.00945412	1.3137	0.000404761	1.43533	0.000652934	1.10721	0.0279911	0.54959	0.000115288	1.01136	0.916885
pabB	0.754611	4.49812e-05	1.04769	0.259247	1.20606	0.073949	1.34696	5.37385e-05	1.31963	0.00289319	1.06736	0.101204	0.514946	0.0335674	1.03658	0.694059
pabC	0.814403	0.000567792	1.04089	0.457548	1.63175	1.53816e-06	1.60841	6.31207e-06	0.901364	0.232623	1.16693	0.00668506	0.586535	0.002012	0.948299	0.625895
padC	2.11622	3.0126e-09	2.96438	6.22835e-06	0.28081	0.0816132	1.41105	0.000124832	3.09168	2.07757e-08	0.651142	2.49706e-06	2.73642	1.96844e-05	1.01566	0.855233
padR	0.967465	0.642809	1.20605	0.324887	1.47113	0.0413394	2.53858	1.23537e-07	1.22689	0.0263249	3.41332	2.83665e-09	0.771278	0.202967	1.15974	0.269974
paiA	0.59182	0.0027805	1.02087	0.57038	1.25359	0.619984	1.29714	0.00141458	0.723188	0.0333309	0.838921	0.00410093	0.966096	0.830203	1.05092	0.782745
paiB	0.488992	2.52663e-05	1.03914	0.368401	0.688348	0.496239	0.980303	0.631664	1.33962	0.00517998	1.14088	0.0135165	1.29546	0.0555813	1.14155	0.253143
panB	1.08175	0.131012	0.55057	0.000566942	2.17904	1.0318e-07	1.08182	0.245697	0.763831	0.0256255	1.02254	0.758402	2.53119	1.39485e-05	1.18708	0.0702082
panC	0.976888	0.670003	0.448053	0.000446001	1.99937	2.43358e-08	0.844644	0.0454722	0.602474	0.000137844	0.896739	0.08306	2.03723	5.09881e-05	0.977883	0.838079
panD	1.06328	0.329213	0.532902	0.00160132	1.83006	9.78917e-07	0.944326	0.397563	0.687355	0.00121709	0.907797	0.125366	2.15542	4.76152e-05	0.984831	0.876144
parC	0.848808	0.00422846	0.78205	0.00763237	0.719375	0.000680586	0.927827	0.15992	0.792077	0.0349638	0.890527	0.019982	1.01092	0.934819	0.684686	0.000901597
parE	0.989829	0.8407	0.935388	0.194004	0.65222	0.000369859	1.05967	0.288247	0.881128	0.130352	0.686749	2.69036e-05	1.05018	0.703378	0.891868	0.178735
patA	0.721358	0.000101096	1.02212	0.566341	0.560535	2.03621e-06	1.29431	0.000551019	1.22549	0.0441173	0.970801	0.571308	1.03901	0.832474	1.18723	0.0599211
patB	1.11857	0.0599825	0.832405	0.0295588	0.403127	0.10402	0.625591	0.000357501	1.60405	0.000142786	0.605923	1.29093e-06	1.13243	0.248947	0.922096	0.38577
pbpA	1.69116	1.0524e-08	0.965304	0.522242	0.839199	0.0229156	0.916542	0.13581	1.1732	0.0705651	4.65241	6.98158e-11	1.1023	0.489931	0.964645	0.732414
pbpB	0.72562	7.18232e-06	0.998627	0.974517	1.64343	2.55528e-05	0.915118	0.0344908	0.780129	0.0247807	0.850264	0.00341993	0.707973	0.0329964	0.786558	0.0102128
pbpC	0.546258	1.29455e-07	1.00249	0.949348	1.20426	0.0270317	0.497147	4.4988e-08	0.876013	0.0990165	1.81693	1.27684e-05	0.220245	1.06664e-09	0.90318	0.236078
pbpD	0.487207	3.97968e-08	0.745331	0.000443437	1.08143	0.26971	0.764638	0.00396048	0.560425	8.99336e-06	0.603765	7.68425e-07	0.258116	4.25897e-09	0.637615	2.19072e-05
pbpE	11.2497	0	8.55602	1.41012e-09	0.945613	0.463756	0.966475	0.574257	2.083	2.62555e-07	0.489987	1.10953e-07	6.36865	2.24625e-09	2.72248	5.21643e-09
pbpF	1.03865	0.577911	1.07737	0.0374486	1.94448	1.74512e-05	0.969981	0.520638	0.917645	0.278691	0.819022	0.000987269	2.20863	1.51469e-05	0.941296	0.502455
pbpX	0.627043	3.82915e-07	0.742982	0.000268987	0.838016	0.172011	0.434931	2.96699e-08	0.815364	0.0744561	0.532818	1.56538e-06	1.83878	7.43985e-05	0.920389	0.411341
pbuG	0.421382	1.2306e-07	0.90249	0.0494933	1.09536	0.896939	0.718857	0.000733831	0.571691	6.37826e-06	0.664245	1.71291e-05	0.513643	0.00117064	0.779549	0.0193996
pbuX	0.30105	1.07488e-11	0.365355	7.34456e-08	2.2259	2.33293e-06	0.568748	1.38841e-05	0.680189	0.0103623	0.665014	1.68854e-06	0.224942	NA	0.622002	0.00556545
pckA	0.859677	0.00345209	0.676226	0.00205121	2.06616	6.60436e-06	1.07732	0.238427	0.795033	0.0669381	0.878031	0.0107327	0.059051	4.17586e-08	1.11798	0.373485
pcp	0.973157	0.721993	1.10564	0.0401392	1.71469	0.153691	1.03487	0.506517	1.34336	0.00318119	1.13163	0.0123187	0.782585	0.0710597	1.56147	0.0204353
pcrA	0.818713	0.000637382	0.87959	0.0421923	1.2003	0.0285061	0.812663	0.0077127	0.586175	5.09091e-06	0.905939	0.0385432	1.15992	0.265032	0.914765	0.29695
pcrB	1.10344	0.340632	1.2118	0.00139031	1.41385	6.9588e-05	1.1429	0.0111934	0.867467	0.11777	1.21448	0.00172637	0.967088	0.789965	1.03161	0.739831
pdhA	1.99898	3.093e-07	1.6551	0.000589817	0.960568	0.656812	1.17424	0.00843104	1.44192	0.00975137	0.916931	0.456412	0.901549	0.497253	1.1211	0.428214
pdhB	1.93282	1.0885e-09	1.89288	0.000294397	0.880209	0.178172	0.785705	0.00113918	1.25374	0.17257	0.932037	0.310646	0.956344	0.786403	1.31724	0.046916
pdhC	1.92115	1.66134e-07	2.48965	0.000528938	0.938278	0.316664	1.21759	0.00458201	1.18123	0.232689	0.728295	0.0463084	1.05907	0.632131	1.2905	0.037896
pdhD	1.55693	4.94424e-07	1.32355	0.00228825	0.802017	0.0293682	0.824431	0.00289988	1.0131	0.903238	0.798692	0.00570496	0.794397	0.0977688	1.14963	0.351689
pdp	0.593419	2.90688e-09	0.999763	0.995121	0.787799	0.0281894	1.00715	0.920897	1.52328	4.5133e-05	0.722017	0.000149209	0.451929	3.50305e-05	1.14044	0.191839
pel	1.56092	3.07536e-06	0.777447	0.000235491	0.398503	3.70376e-10	0.91823	0.0604387	0.837906	0.0450129	0.546642	3.65206e-06	0.276803	9.9601e-08	1.06732	0.451374
pelB	0.603649	NA	0.988287	NA	0.933118	NA	2.43372	0.000149285	0.669535	NA	0.826186	0.0131918	0.9728	NA	1.0185	0.930285
penP	0.387603	1.08047e-09	0.441114	1.12436e-06	0.987519	0.972915	0.625207	4.14839e-05	0.722963	0.00127658	0.543775	1.04504e-06	0.575415	0.0206015	0.733056	0.0249768
pepT	1.34998	6.23453e-06	0.836698	0.0103555	0.724793	0.140979	0.576513	3.02977e-06	1.78422	2.43163e-05	0.768734	0.000105017	0.896392	0.407064	0.92726	0.436645
perR	1.66125	2.0565e-07	0.777613	0.000179778	1.17421	0.042067	1.51092	5.02822e-06	1.12984	0.149165	1.2247	0.0506687	1.31582	0.186531	0.935538	0.50198
pfkA	1.37228	9.27915e-06	0.895231	0.0183535	0.903866	0.121006	0.739576	7.58044e-05	1.05624	0.475826	0.643347	1.15571e-05	0.902442	0.458768	0.9003	0.383177
pgcM	0.781037	0.00275309	1.11148	0.0367283	1.5039	0.0600671	1.01962	0.641522	0.839514	0.0501057	1.04146	0.320993	1.66719	0.000452518	0.99922	0.993121
pgi	0.719101	1.96618e-05	1.15676	0.00194744	0.454093	2.79625e-09	0.913484	0.282299	1.1089	0.46912	0.756235	0.000436017	0.72146	0.0105903	1.00212	0.981463
pgk	1.32351	0.00315754	1.07517	0.155654	0.26316	3.14356e-10	0.841852	0.0275808	2.09317	4.33721e-07	0.681506	2.4173e-05	1.1056	0.51131	1.16033	0.204791
pgm	1.32165	8.2912e-05	1.06654	0.127351	0.304632	1.76768e-08	0.851663	0.0213759	1.7892	3.55637e-05	0.672919	7.47536e-05	0.911037	0.573106	1.39464	0.00982643
pgsA	1.01837	0.714597	0.800971	0.0023928	1.24606	0.0447958	0.765885	0.000292112	0.581442	6.35913e-05	0.726801	2.61956e-05	0.805553	0.0812082	0.904468	0.236042
pheA	1.187	0.00845353	0.676506	2.00318e-05	1.41524	0.000626821	0.968511	0.629673	1.21082	0.0570061	1.02724	0.669015	0.988839	0.92394	0.996985	0.979484
pheB	1.00649	0.921654	0.796019	0.000467828	1.51205	5.14579e-05	1.17151	0.0615722	0.992792	0.928918	1.23573	0.00252603	1.2888	0.0613641	1.02959	0.828122
pheS	0.957069	0.378382	0.702244	9.9971e-05	0.549277	3.39131e-06	1.21288	0.00348017	0.959737	0.597848	0.716703	1.14e-05	0.555504	0.000118219	1.0442	0.594585
pheT	0.827539	0.00072599	0.594143	9.65304e-06	0.807791	0.0131083	0.9146	0.0754045	0.851256	0.0448341	0.720817	8.36706e-06	0.508428	4.12423e-05	1.05832	0.553895
phoA	0.714676	0.0160044	1.33416	0.136469	1.1723	0.610879	1.19141	0.286484	0.688221	0.0302541	1.15154	NA	1.37904	NA	0.801628	0.138388
phoB	1.05783	0.766	0.922725	0.0993836	1.94332	0.111534	1.41102	0.000727499	1.01927	0.902538	1.04547	0.346176	1.15526	0.662797	1.08746	0.483413
phoD	1.50037	0.0610374	1.12112	0.0147046	1.99536	NA	0.664067	0.298858	1.50108	0.00105847	0.951782	0.359197	1.85176	0.0854525	1.06	0.775265
phoH	1.06264	0.252762	1.12787	0.00585099	1.3156	0.0035953	1.12669	0.0439067	1.51158	0.00102363	0.951612	0.377911	1.16586	0.230031	0.649016	0.00905943
phoP	1.59338	2.48948e-06	1.14961	0.0144518	1.17801	0.216624	1.12812	0.0312298	1.4099	0.0274561	1.21925	0.0161824	0.515147	0.000129408	1.36387	0.00329637
phoR	1.2734	0.000507163	0.989066	0.748689	1.26137	0.0117661	0.981594	0.667817	1.65846	0.000427585	0.972374	0.56545	0.56484	0.00124564	1.22712	0.0571078
phrA	0.873514	0.0188494	1.89457	0.000136478	0.77414	0.00415611	0.750953	0.000139442	1.2159	0.0623366	2.32717	3.91638e-08	0.429995	NA	0.940466	0.531961
phrC	0.899162	0.0907655	1.09951	0.0501784	0.639513	0.00527565	1.71827	2.26986e-06	1.23953	0.0128644	1.14693	0.0039306	1.30073	0.0934665	0.807979	0.030484
phrE	0.491493	7.08572e-11	1.00679	0.838409	1.10308	0.182322	1.21867	0.000892083	0.959991	0.542341	1.0506	0.301175	0.684261	0.0107931	0.919731	0.312723
phrF	1.24728	0.0035305	0.782012	0.000948352	0.360607	3.71227e-09	1.70595	1.91825e-07	1.39713	0.0106011	0.600525	0.0070823	0.259227	9.36263e-08	0.714728	0.0382417
phrG	0.370778	1.83042e-12	2.05977	1.48765e-06	0.656891	0.000611796	0.813405	0.00152467	2.99008	2.13812e-09	0.901135	0.0345637	2.42259	3.38825e-05	0.867596	0.109697
phrI	0.560175	1.6614e-07	1.13669	0.00655914	1.28193	0.0230059	0.815565	0.0250209	0.965209	0.780054	1.35394	0.000422821	0.741382	0.0405906	0.924832	0.469634
phrK	0.235314	1.185e-09	1.21503	0.00462763	1.00923	0.988153	0.477285	7.58059e-08	1.36072	0.00312846	0.775651	0.000602216	1.40325	0.0754283	0.817182	0.203575
phy	0.619023	0.00790622	1.05756	0.483802	0.611161	NA	0.89969	0.176787	0.89825	0.458156	0.97329	0.512298	0.647066	0.193055	1.43492	0.134501
pit	0.494203	2.01282e-08	0.504389	3.32003e-06	0.684589	1.94293e-05	0.468828	3.28581e-09	0.415086	1.45064e-06	0.595935	1.12043e-06	0.291476	7.32702e-08	0.712082	0.00180866
pksA	1.157	0.0610161	1.02238	0.535011	1.11556	0.375479	0.915331	0.0926527	0.870697	0.247178	1.10444	0.0328193	0.644844	0.0113984	0.892118	0.197373
pksB	1.0273	0.805464	1.06718	0.0865825	0.815677	0.397348	1.28511	0.0128284	1.35389	0.0118801	1.10705	0.0484892	1.7328	NA	0.774345	0.0733707
pksC	0.377239	3.50057e-10	1.02342	0.769249	0.572445	0.00091101	0.686151	5.74858e-05	0.837183	0.159153	0.978571	0.707651	0.542113	0.00306987	0.781802	0.0121419
pksD	0.175123	2.56906e-13	1.07513	0.120199	0.385531	3.3377e-06	0.510814	1.33929e-07	0.711509	0.0104564	0.91894	0.262965	0.482818	1.06586e-05	0.854882	0.107633
pksE	0.172121	7.23439e-11	1.14706	0.0118644	0.180705	0.00512121	0.59363	0.00251151	0.69993	0.0180209	0.926459	0.586791	0.25967	NA	0.729993	0.00642089
pksF	0.197078	6.43032e-10	0.965406	0.350177	0.471336	0.000186056	0.967837	0.512955	1.03417	0.72676	1.03138	0.459834	0.64278	0.00489308	0.888082	0.244339
pksG	0.248795	1.74082e-09	0.952679	0.315965	0.127554	0.000393991	0.377097	2.71085e-06	0.641906	0.0141554	1.00817	0.902659	0.66343	NA	0.752325	0.00765933
pksH	0.170634	9.3851e-11	0.998302	0.963148	0.147915	0.00354968	0.963282	0.604211	0.783483	0.0705434	1.03535	0.476784	0.449175	0.00234588	0.897977	0.27985
pksI	0.205414	1.92144e-10	1.05858	0.140348	0.410088	0.0274866	0.912423	0.0638658	0.919305	0.492539	1.06366	0.173434	0.541439	0.000851675	1.01776	0.846653
pksJ	0.336134	3.10558e-07	1.14121	0.00516791	0.513066	0.0131933	0.612137	8.78429e-05	0.52819	0.00257995	1.1737	0.00306444	1.41078	NA	0.694078	0.000835586
pksL	0.516719	2.47928e-07	1.26516	0.00203055	0.546584	0.0222232	1.1089	0.218665	0.259856	4.07489e-07	1.28159	0.000271395	1.12429	NA	0.72228	0.00253511
pksM	0.381372	9.80792e-11	1.0779	0.0603528	0.780032	0.225048	0.944058	0.216951	1.12746	0.305778	1.1047	0.0375758	1.91514	0.000226293	0.798933	0.0273719
pksN	0.578122	2.64981e-06	1.21466	0.00249766	0.700667	0.170915	0.942005	0.262762	0.674668	0.000819285	1.12522	0.0122725	1.41761	NA	0.708919	0.00250975
pksR	0.687987	0.00024791	1.26509	0.000394691	1.20024	0.373607	0.888095	0.0508967	0.612176	0.00152037	0.894818	0.0485018	2.52152	NA	0.713345	0.000160576
pksS	0.252763	1.33227e-15	0.925164	0.0761649	0.400545	2.03469e-07	0.544637	6.75293e-08	0.981813	0.848909	0.626284	1.93406e-05	0.471791	4.08322e-05	0.710743	0.000452298
plsX	0.757662	8.85876e-05	0.87737	0.0310818	0.711572	4.52879e-05	1.13914	0.0280623	0.856919	0.0727991	1.09025	0.0540445	0.636708	0.0215245	1.07426	0.442326
pmi	1.02535	0.738672	0.851694	0.0265661	0.660618	0.299654	0.991571	0.885627	1.0879	0.574447	0.805578	0.00828496	0.584735	0.00127696	0.993028	0.95673
pnbA	2.17954	1.35572e-11	1.54985	5.28928e-05	0.415622	4.32261e-06	1.20174	0.0183446	2.55169	2.51895e-09	0.670062	1.02427e-05	2.3895	3.93132e-07	1.42645	0.00145917
pnpA	0.824615	0.0285436	0.512961	4.24787e-06	0.784151	0.007045	0.767162	0.00595502	0.888043	0.380842	0.441699	5.96636e-07	0.999907	0.999572	0.839622	0.143072
polA	1.79662	3.03283e-05	1.20407	0.00161845	1.38317	0.00405022	1.1744	0.00353543	1.11786	0.197346	0.938672	0.225939	1.16031	0.189321	1.05449	0.561592
polC	0.91752	0.258449	0.459983	2.21898e-05	1.51348	0.00149463	0.623235	3.69123e-06	0.405718	2.74081e-07	0.712114	4.14605e-05	0.849648	0.225741	0.901296	0.363045
ponA	0.799964	0.00116012	0.831575	0.0351239	1.41681	0.000131707	0.524464	1.46876e-06	0.553469	1.40373e-05	0.802891	0.026573	1.07871	0.648293	0.757917	0.00359225
ppaC	0.926605	0.1437	0.768462	0.00195116	0.631788	1.74782e-05	0.89691	0.0839545	1.02078	0.83734	0.931346	0.224181	0.577222	0.000230444	0.630531	0.000125151
ppiB	1.27455	0.000318342	0.748688	0.000434118	0.597145	0.000573685	1.11024	0.160618	1.84917	3.82325e-06	0.773091	0.000228204	0.690253	0.0346829	0.979338	0.805845
pps	1.00774	0.940493	0.818461	0.0109686	0.712481	0.346466	0.611748	0.000141023	12.7244	7.21535e-11	0.711647	5.83053e-05	16.0078	2.50237e-09	1.51618	0.107933
ppsA	0.418202	1.54407e-08	1.21777	0.00327877	0.380363	1.88142e-05	0.632651	6.55227e-06	0.700323	0.000756099	1.82747	0.000712287	0.374646	5.79303e-06	0.738851	0.0131905
ppsB	0.490205	4.14529e-08	1.22731	0.00354723	0.308439	4.08509e-07	0.853072	0.0178491	0.696654	0.00266167	1.07295	0.526042	0.323289	3.21628e-07	0.750867	0.0372566
ppsC	0.420819	3.07138e-07	1.50955	0.000580449	0.427957	0.000224279	0.528306	6.66351e-07	0.506713	0.00047441	1.0406	0.74621	0.797165	0.309433	0.56722	1.86954e-05
ppsD	0.512018	1.06677e-07	1.29147	0.00562547	0.386154	0.000525649	0.944963	0.33689	0.523392	1.49104e-05	1.34235	0.0192757	0.635481	0.00872906	0.585503	0.000405583
ppsE	0.730406	0.00120661	1.33416	0.0108622	0.120914	0.000163407	0.497885	4.64323e-06	0.298528	1.08553e-07	1.26432	0.0839436	0.829016	0.220859	0.618241	0.00448605
prfA	0.694627	8.16029e-06	1.24392	0.000460012	1.10159	0.20806	1.08306	0.2336	1.21998	0.0501524	1.16306	0.00968141	0.808056	0.0728888	0.811596	0.0350038
prfB	0.813367	0.00115774	1.02129	0.639311	1.23051	0.00910478	1.06507	0.166535	1.04946	0.530396	0.805063	0.000555826	1.18891	0.163397	0.797647	0.0220947
priA	1.05878	0.510275	0.742643	NA	1.90213	3.12268e-06	1.567	3.69186e-05	0.751493	0.0052187	0.982845	0.705628	1.33227	0.108413	0.929479	0.514713
prkA	1.01687	0.920993	1.14732	0.056433	1.36197	0.513151	1.5804	1.65223e-05	1.221	0.260443	1.07188	0.224146	1.8441	NA	0.987849	0.940808
prkC	1.02959	0.855447	0.849273	0.00240731	0.205899	0.000264891	0.693657	7.73191e-06	0.69601	0.000593335	0.568033	1.17511e-05	0.874654	0.322801	0.735967	0.0406082
proA	0.915399	0.143683	0.8381	0.00697689	0.672506	0.0612755	1.40454	9.67233e-05	1.28015	0.00389148	0.94595	0.181512	1.55541	0.136578	1.00413	0.962016
proB	1.05887	0.293494	0.786144	0.0164672	1.00918	0.913058	2.12282	4.05107e-08	1.12141	0.156231	0.963184	0.355241	1.01223	0.915451	1.0651	0.451977
proG	1.22843	0.0462041	1.1879	0.00235202	1.54703	0.0395519	1.51399	2.17943e-05	1.59491	0.00101042	0.686902	5.8068e-05	1.5211	0.00719098	1.10148	0.400609
proH	0.522171	1.63801e-07	1.0539	0.226753	0.859389	0.0544858	0.888917	0.0546352	0.706035	0.000967103	1.43094	0.000334264	1.71259	0.00114823	0.609841	0.00717687
proI	0.625648	3.07598e-05	1.06768	0.130446	0.606108	0.103236	0.957968	0.393651	1.33775	0.0107994	1.39196	5.05879e-05	0.578022	0.00340923	1.19268	0.128165
proJ	0.51748	1.14169e-06	0.812545	0.0036107	0.835817	0.0391446	0.71654	0.000461554	0.508981	6.69839e-06	1.1658	0.141202	1.38523	0.276054	0.614755	0.000774935
proS	1.13142	0.0756872	0.609455	4.86524e-05	1.07414	0.311237	0.650172	3.01701e-06	0.631378	0.000209197	0.644029	0.000234652	1.07375	0.582959	0.678678	0.00535426
prpC	0.944214	0.5488	0.583996	0.000516993	0.693758	0.01283	0.765634	0.000160428	0.63284	0.0035347	0.524049	4.69591e-06	0.857795	0.228952	0.842941	0.144873
prs	0.714348	0.000196643	0.568624	2.79219e-05	1.18783	0.139641	0.250744	2.85106e-11	0.540106	3.61906e-07	0.485806	1.34678e-07	0.57423	0.00784931	0.895415	0.255981
prsA	2.31695	5.02071e-11	1.17402	0.049048	0.740332	0.000716543	1.36428	0.00216456	2.12754	4.7094e-06	0.995902	0.941831	0.956457	0.799533	0.741981	0.0111557
psd	1.05898	0.446303	1.17959	0.00136117	2.2204	1.81779e-09	1.10244	0.0409359	1.17016	0.0863272	1.39384	0.00181909	1.40199	0.0173218	1.26566	0.0773976
pspA	5.5269	1.11022e-16	2.38199	3.48908e-05	0.547128	3.01978e-07	0.2565	7.04026e-09	1.1392	0.364996	1.7918	3.27606e-05	1.42349	0.0388629	1.50279	0.00640835
pssA	0.811885	0.000394846	1.08162	0.0490464	2.34886	3.27568e-09	1.24742	0.000662788	1.4806	4.18736e-05	1.27364	0.0115557	1.28548	0.0843389	1.12269	0.202407
pstA	0.899986	0.318191	1.13911	NA	2.84016	0.117698	1.02919	0.640303	0.821589	0.251461	0.935932	0.133948	0.675615	0.0248788	0.967383	0.768082
pstBA	0.724498	0.00434715	1.14081	0.00225774	1.12935	0.792894	0.794568	0.00168834	0.953918	0.714989	0.877312	0.0127065	0.554323	0.00242517	0.903486	0.212982
pstBB	0.949503	0.674614	1.00979	0.782891	0.220668	NA	0.959137	0.496102	0.854325	0.152436	1.00906	0.852208	0.929977	0.644073	1.21741	0.0540739
pstC	2.38048	0.0173136	1.24745	0.000436548	3.34876	0.100797	1.01298	0.860143	0.783052	0.270987	1.0737	0.391719	1.29878	0.54216	1.26967	0.0746758
pstS	1.42394	0.0114062	1.12722	0.00420888	2.73186	0.126824	0.854513	0.0138213	1.33586	0.0115433	1.02258	0.786649	1.29841	0.149693	1.15767	0.127366
pta	0.866753	0.030167	0.654607	5.26466e-05	0.435748	0.0149131	0.570778	1.47076e-06	1.2169	0.0988718	0.319522	1.65279e-08	0.727557	0.0279745	0.502113	3.89033e-05
ptb	0.4047	6.40599e-11	0.539653	0.00227099	2.01804	3.35316e-08	1.17005	0.163847	1.08135	0.487776	1.76242	8.3763e-06	1.97465	2.34646e-05	1.19997	0.0502599
ptsG	0.973525	0.719924	0.826201	0.00657996	1.76598	0.000308833	0.743671	0.000103461	0.74632	0.0345611	0.828155	0.00669885	0.894864	0.367825	1.15786	0.349955
ptsH	2.06173	6.87177e-09	0.846736	0.0254519	0.832805	0.047111	0.707199	0.000723604	1.57659	0.000260989	0.61379	5.40951e-05	1.95987	0.000179467	1.04023	0.794931
ptsI	1.66275	9.07985e-07	0.807516	0.000647576	1.10428	0.259094	0.670726	7.16441e-05	1.53337	0.000775065	0.764679	9.0227e-05	1.89075	0.000706657	1.06197	0.461981
pucA	1.619	NA	1.03773	0.292998	0.732344	0.724343	0.882266	0.0267325	1.30148	0.0217039	1.02132	0.603803	1.32114	NA	1.02508	0.787906
pucB	0.679529	0.0980811	1.08043	0.0520413	1.5821	0.3521	0.960286	0.372021	1.64125	0.00102116	1.05661	0.229159	1.60024	0.0286873	1.03434	0.747315
pucC	0.975857	0.923158	1.04213	NA	16.2883	NA	0.910654	0.126023	0.761707	NA	0.960373	0.46406	2.20401	0.0147729	1.07802	0.543609
pucD	1.54674	0.00172568	1.14758	0.00324363	1.94523	0.0911838	1.05524	0.297072	1.32295	0.00332349	1.05913	0.172157	1.98536	0.00186824	1.13732	0.196583
pucE	1.49646	0.00101662	1.13575	0.0100443	1.4356	0.439871	0.977531	0.629438	1.26863	0.107694	1.22574	0.00478877	2.24079	0.000167922	1.05714	0.601035
pucH	1.11995	0.320523	1.13569	0.0226795	0.703628	0.475552	0.961349	0.416014	1.63542	0.000190457	1.04595	0.352954	1.81731	0.00639219	1.16245	0.134889
pucJ	1.20158	0.0183935	1.09417	0.0483025	0.722786	0.448186	4.89618	8.14891e-11	1.21262	0.155227	1.03363	0.459504	0.656266	0.00914947	1.48621	7.40094e-05
pucK	0.739706	0.0164789	#VALUE!	NA	0.852179	0.762297	5.41444	1.18044e-07	1.07781	0.601354	1.61992	1.4039e-05	0.910276	0.538146	1.23245	0.0858302
pucL	1.0531	0.817575	1.07218	0.0734261	0.963902	0.936097	0.944637	0.213925	1.47256	0.00189256	1.18635	0.0057523	2.80564	0.0118095	0.989536	0.92315
pucM	1.23688	0.0263102	1.16752	0.0024245	1.24849	0.67185	0.923217	0.116113	1.38531	0.0923236	1.10577	0.0363214	1.34338	0.072008	1.1752	0.110552
pucR	0.752446	0.0681238	1.06386	0.0930288	1.22614	0.650458	0.902059	0.0470084	1.29334	0.0127613	0.966751	0.442641	0.800797	NA	0.972801	0.735783
punA	1.32296	7.6219e-05	1.06558	0.094498	0.635475	1.4905e-05	1.01445	0.767814	1.52658	6.36725e-05	0.699146	4.57331e-05	1.71453	0.000821746	1.24125	0.0370475
purA	0.649514	6.53053e-07	0.716711	0.00107004	1.62408	8.60252e-07	0.782739	0.000397319	0.792822	0.00743448	1.17979	0.042578	0.64749	0.00386515	0.88831	0.157982
purB	0.221867	1.53766e-13	0.928544	0.0796575	2.65935	2.03917e-07	0.682115	4.66002e-05	0.640556	0.000155115	0.936949	0.222834	0.28111	1.70575e-07	0.576729	8.3733e-06
purC	0.186767	1.0103e-14	0.602754	5.55175e-05	1.83831	0.000144308	0.796777	0.067336	0.447862	3.62844e-07	0.898793	0.0586346	0.297046	7.12845e-08	0.509113	0.000125095
purD	0.244575	5.30933e-09	0.460949	5.9279e-06	0.950406	0.776415	0.276596	2.07298e-09	0.56814	0.000240077	0.502239	3.92515e-07	0.454836	NA	0.583939	0.00018886
purE	0.339303	1.83889e-06	0.83873	0.00674074	6.03284	1.73201e-05	0.838074	0.0268806	0.686654	0.00462006	0.869494	0.0187787	0.655988	0.0177	0.727191	0.0111183
purF	0.173802	2.37588e-14	0.323615	4.2846e-08	0.948505	0.645189	0.210402	4.20735e-11	0.420001	1.67141e-06	0.515339	1.06183e-07	0.262055	8.86114e-09	0.50294	6.15711e-07
purH	0.164978	4.44089e-16	0.353459	6.0865e-08	0.814366	0.0464777	0.23712	2.25935e-10	0.467024	6.7997e-07	0.433178	2.35371e-08	0.303993	1.47216e-07	0.54176	4.2455e-05
purK	0.443001	7.34867e-09	1.08754	0.0380652	5.69008	6.23512e-07	0.91555	0.0651174	0.840359	0.14089	1.00247	0.953946	0.576796	0.000258405	0.945495	0.645872
purL	0.193027	3.66929e-13	0.382367	1.93638e-07	0.965615	0.775985	0.265565	3.65854e-09	0.434755	1.28669e-06	0.633567	1.16787e-06	0.270489	4.71409e-08	0.614843	0.00268364
purM	0.191093	2.97221e-10	0.90615	0.042364	0.899269	0.612082	0.580517	2.89181e-06	0.708098	0.00431932	0.798512	0.000975266	0.572489	NA	0.709686	0.00166225
purN	0.196587	1.22125e-14	0.65313	2.72813e-05	1.04305	0.729198	0.57583	1.0529e-06	0.338651	9.04957e-06	0.566267	8.12685e-07	0.355112	2.22124e-06	0.434292	1.80831e-07
purQ	0.186654	5.90639e-14	0.450033	1.7797e-06	1.2644	0.228484	0.327403	4.33048e-09	0.456432	1.11563e-06	0.691568	4.57056e-06	0.288385	5.2419e-05	0.497823	1.55089e-06
purR	0.647906	1.25861e-07	0.639393	2.94755e-05	1.32708	0.000864809	0.721799	0.000101721	1.08673	0.406995	0.7787	0.00263383	0.76041	0.0254824	0.960491	0.701066
purS	0.166036	1.66533e-15	0.540703	1.83402e-05	2.15218	1.65586e-06	0.440401	2.14681e-07	0.450682	4.48193e-07	0.71093	2.94965e-05	0.255751	1.64549e-08	0.497287	3.93944e-05
purT	0.753586	0.000781938	0.855945	0.00742125	0.609712	0.00373118	0.868884	0.0137067	1.48038	0.00275002	0.872921	0.0804814	0.722072	0.0204678	0.759484	0.0404254
pycA	0.819138	0.0617905	0.568038	3.22156e-05	0.48036	1.09598e-07	0.863333	0.0149786	0.787671	0.0797458	0.649598	1.05491e-05	0.613328	0.0039874	0.929597	0.480561
pyk	1.21497	0.00371983	0.751842	0.000215471	1.24586	0.00869286	0.658803	5.20879e-06	1.06958	0.333332	0.668111	3.51315e-06	0.979221	0.87042	0.918062	0.409792
pyrAA	0.0699999	0	0.836002	0.0170737	6.38861	1.48088e-11	0.476445	0.000220184	0.221644	1.37677e-10	0.397641	9.75608e-06	0.0377878	9.27601e-08	0.360927	5.36768e-07
pyrAB	0.0568984	7.77156e-16	0.71095	0.00237019	4.05447	1.58805e-08	0.186041	1.43697e-08	0.176685	8.29561e-08	0.209352	2.04076e-08	0.0909265	4.60429e-09	0.30382	0.000584623
pyrB	0.142238	4.32987e-15	1.11333	0.0135757	8.26493	4.55191e-15	0.938377	0.3387	0.549212	8.07973e-06	0.88459	0.282848	0.062976	5.08044e-08	0.60168	0.000764415
pyrC	0.106131	2.22045e-16	0.992684	0.894837	7.4211	2.22933e-12	0.539405	6.1992e-06	0.228993	3.78606e-07	0.558703	0.00021952	0.190909	NA	0.492303	1.87445e-06
pyrD	0.0634532	0	0.863045	0.0115961	4.688	2.6385e-09	0.50644	2.9633e-05	0.317891	7.61764e-09	0.276945	4.15024e-08	0.0565975	4.90834e-08	0.572856	0.00840317
pyrE	0.0676045	0	1.01363	0.688191	3.74355	4.65526e-08	0.519206	2.38068e-05	0.329108	9.4167e-09	0.23487	4.52977e-08	0.216912	1.17944e-05	0.644052	0.0317729
pyrF	0.0536794	3.9968e-15	0.909775	0.0341731	4.14745	1.79737e-09	0.588068	1.48322e-05	0.33277	4.63619e-08	0.401189	2.35364e-07	0.0416459	2.27784e-10	0.497536	0.000603721
pyrG	0.24667	4.66294e-15	0.710882	5.23899e-05	1.92568	1.52578e-07	0.654332	1.23613e-05	0.439327	3.89047e-07	0.570875	5.24412e-07	0.366947	3.67901e-07	0.658223	0.000736151
pyrH	0.798411	0.00114323	0.473408	1.04422e-06	0.948804	0.568681	0.723514	2.30346e-05	0.403836	2.95861e-07	0.800906	0.014598	0.569346	0.000740471	0.538592	0.000780969
pyrK	0.0685551	1.11022e-16	1.00088	0.98058	4.21945	6.85598e-09	0.481823	3.97182e-05	0.233958	4.20573e-06	0.325871	5.30737e-07	0.245069	0.00244918	0.598577	0.0215565
pyrP	0.331865	1.80316e-11	1.04645	0.218867	7.54563	5.51337e-13	0.866925	0.0366774	0.489552	5.61387e-07	0.820358	0.0734308	0.233054	0.000126966	0.653548	0.00192969
pyrR	1.01898	0.790727	0.823765	0.00510341	5.82172	8.06022e-14	0.981414	0.739901	0.644088	0.000334019	0.654419	0.000338963	0.684145	0.0680992	0.747127	0.0120753
qcrA	0.852366	0.0221627	1.14946	0.013809	1.59537	5.86408e-06	0.944681	0.544501	1.2785	0.0425364	1.01097	0.853889	0.833635	0.108227	0.974233	0.803567
qcrB	0.817463	0.00438136	1.10825	0.0116892	1.18369	0.0483268	0.738373	0.000919363	1.44443	0.00287566	0.884836	0.0552444	1.1116	0.387453	1.20102	0.193741
qcrC	0.715208	0.000389287	1.08315	0.0454163	0.959692	0.581196	0.71808	0.00055048	1.19213	0.147561	0.80847	0.00290547	0.793219	0.0870554	0.900996	0.29629
qoxA	1.28292	0.000136467	0.943519	0.416487	0.799402	0.0113334	0.661026	3.01516e-05	1.17958	0.0853993	0.883211	0.00933648	0.443707	1.47795e-05	0.991569	0.919426
qoxB	1.29372	0.000158026	0.985521	0.835892	0.662118	0.000211306	0.779174	0.00163513	1.4519	0.000450827	0.990257	0.834317	0.650943	0.00421956	1.17222	0.085507
qoxC	1.44219	1.93044e-06	0.886161	0.123005	0.844543	0.112862	0.671105	2.49292e-05	1.035	0.740619	0.868407	0.0178288	0.505141	0.000227332	0.844037	0.136993
qoxD	1.42038	5.25578e-07	0.679306	0.000602802	1.26877	0.0823708	0.441413	2.9869e-07	0.735867	0.00157456	0.66114	2.31215e-05	0.6076	0.000961581	0.940025	0.517838
queA	0.944267	0.217845	0.690424	3.52102e-05	1.362	0.000261417	0.925955	0.152772	0.726622	0.000746475	0.839928	0.0019461	0.831167	0.113087	0.850261	0.0838469
racE	1.24022	0.000638673	1.05213	0.288413	2.74325	4.21008e-05	1.04422	0.400704	1.44514	0.000294291	0.895371	0.0187339	1.14372	0.255712	1.03405	0.674265
racX	8.98691	0	8.09017	6.05247e-09	0.780439	0.0023028	0.950935	0.422033	2.05995	2.45748e-07	0.447984	7.74036e-08	6.00171	6.47529e-11	2.3909	3.07719e-07
radA	2.78821	8.42004e-12	1.96885	1.05366e-05	0.751612	0.00466837	3.85849	4.43815e-10	1.81539	3.3103e-05	1.26202	0.000110536	3.14238	6.38983e-06	2.18696	1.09281e-05
radC	0.785592	0.000103838	0.88833	0.0171423	1.74072	7.89983e-06	0.991098	0.865964	0.823026	0.0632621	1.90542	0.000362783	1.51467	0.00616172	1.00414	0.971509
rapA	0.914796	0.124405	1.91694	1.04312e-05	0.712589	0.000284012	0.819282	0.0091652	1.15108	0.204307	2.09544	1.48645e-07	0.339915	7.99604e-07	0.871684	0.136243
rapB	0.5873	4.94965e-07	1.03053	0.531353	0.967757	0.724379	1.21559	0.0103575	1.28823	0.00975885	0.756822	0.0307275	0.551428	6.51158e-05	0.860885	0.33393
rapC	1.80506	9.95262e-10	0.980084	0.642934	0.954022	0.645179	2.48898	6.45511e-09	1.52965	0.00120387	1.22149	0.00025731	1.02649	0.906148	1.00673	0.941592
rapD	0.7076	1.95199e-06	1.28633	0.000644288	1.27865	0.0421279	1.07232	0.148203	1.66045	0.000109466	1.25549	0.000113136	1.33474	0.0604732	0.874534	0.172257
rapE	0.96983	0.789754	#VALUE!	NA	1.36312	0.597708	0.35878	0.024834	1.39102	0.271592	0.534039	NA	1.27271	0.116728	#VALUE!	NA
rapF	1.41734	9.42381e-05	0.819436	0.00173795	0.262589	6.07938e-11	1.67402	1.34641e-07	1.36529	0.00867706	0.80285	0.16595	0.173239	1.98591e-09	0.850508	0.217995
rapG	0.421394	2.21523e-10	2.14234	2.56217e-05	0.830778	0.0365095	1.10611	0.0971136	1.79993	1.38465e-06	0.906595	0.0476075	2.15238	6.42827e-05	1.03987	0.644297
rapH	0.318835	1.7093e-12	0.904449	0.0777923	0.651337	3.19456e-05	0.676876	0.00136133	0.693306	0.00126741	0.875999	0.162422	0.780477	0.274107	0.601708	5.61619e-06
rapI	0.877559	0.121843	#VALUE!	NA	0.45018	0.0112362	1.65207	5.63165e-05	1.23572	0.108104	1.33383	0.00088736	1.5869	NA	1.08544	0.495416
rapJ	0.734178	2.40211e-05	1.04203	0.262212	0.910699	0.263757	0.986923	0.771644	1.45789	0.000557308	0.857259	0.0107069	0.734362	0.0723506	1.18042	0.106081
rapK	0.412478	7.70454e-11	0.521651	0.00220517	0.774468	0.745352	0.831455	0.014895	1.03202	0.717466	0.655647	0.000496027	0.509546	0.000356096	0.854592	0.379763
rbfA	0.756436	0.00115962	0.599757	0.000361015	2.60893	0.0154621	0.658279	9.24058e-05	0.291269	1.90927e-08	0.818884	0.0445183	0.905469	0.392391	0.747009	0.00914594
rbsA	1.28943	0.00561312	1.04787	0.483455	6.69462	5.00693e-11	1.03869	0.62772	0.924981	0.515913	1.31656	0.000216885	0.165165	1.55192e-08	1.17443	0.19459
rbsB	1.01127	0.882933	1.04068	0.516562	5.46913	1.19349e-13	0.670679	0.0004474	0.602562	0.000155446	1.26873	0.000163272	0.164566	4.6356e-09	1.3636	0.0192225
rbsC	1.02425	0.699965	0.942353	0.217755	5.69592	3.25586e-11	0.785353	0.000489801	0.529337	0.000143053	1.20771	0.00173375	0.140744	8.50354e-09	1.36715	0.00482142
rbsD	1.34947	0.00262673	1.09541	0.135964	6.33703	3.72289e-11	1.28505	0.00187051	0.852613	0.206388	1.129	0.0362286	0.222091	5.64099e-09	1.19521	0.151403
rbsK	1.29443	0.00361201	1.04132	0.459875	4.10663	7.92639e-10	1.36973	0.000258069	0.84042	0.215924	1.12324	0.011218	0.261493	2.61229e-06	1.07529	0.502854
rbsR	1.54135	1.38336e-05	0.94567	0.460955	4.35067	4.72866e-09	2.0305	6.97407e-07	1.01687	0.905186	1.45948	4.14935e-05	0.330696	1.99676e-07	1.35555	0.010603
recA	0.983592	0.732647	0.969739	0.525019	0.96543	0.612195	1.04352	0.349152	0.907321	0.196857	0.917488	0.0833136	0.695091	0.0432995	1.01133	0.907357
recF	0.784086	0.000266661	0.669606	2.40221e-05	1.40633	0.000134535	0.867717	0.156567	1.2449	0.0251633	1.0245	0.755822	1.39227	0.00746221	0.974834	0.759941
recG	0.812543	0.00393533	1.31603	0.000498269	1.12762	0.162451	1.14058	0.0271472	0.90237	0.165961	1.05805	0.218964	1.12866	0.359209	1.06609	0.483173
recN	1.06558	0.214029	0.902076	0.0626417	1.3921	0.00184362	0.640555	8.34751e-05	0.871052	0.0964898	0.722957	0.00216907	1.67066	NA	0.986733	0.868825
recO	0.922449	0.157759	0.865664	0.0100383	1.53593	5.53732e-06	1.92105	1.30105e-07	1.07467	0.316438	1.15013	0.010758	0.594944	0.00038641	0.794425	0.0656169
recQ	1.1485	0.00682725	0.983392	0.619999	3.99911	6.99774e-13	1.03129	0.533265	1.21984	0.0140294	1.35809	0.00103934	0.922654	0.472833	1.0798	0.382157
recR	1.79434	6.98987e-08	1.0863	0.0354435	1.31751	0.00261172	1.55449	0.000209564	1.42168	0.000254443	0.959487	0.579258	1.78198	0.00197964	1.13226	0.198807
recU	1.08727	0.101991	0.99446	0.905308	1.53247	4.76007e-06	1.30675	0.000329912	0.811699	0.0457423	1.14984	0.283237	1.98807	8.29725e-05	1.13611	0.202935
relA	0.742237	6.5521e-06	0.982847	0.672331	1.00332	0.964036	1.34784	3.09144e-05	1.11268	0.201306	0.828717	0.000721693	0.957653	0.665465	0.999202	0.991732
resA	1.42585	0.000126465	0.749099	0.000291857	0.291243	9.30023e-10	0.520577	4.43809e-05	1.23829	0.0159827	0.887017	0.0756407	0.536625	0.000359306	1.00357	0.969496
resB	1.52463	3.82592e-06	0.948274	0.148036	0.299614	1.78583e-09	0.670627	1.40621e-05	1.48356	0.000147904	0.953598	0.517337	0.472065	3.95119e-05	0.8885	0.275726
resC	1.66774	3.01523e-07	0.876523	0.0123046	0.461196	1.97642e-07	0.544537	7.74861e-06	1.58747	0.000447753	0.796179	0.00534851	0.872564	0.280048	0.940241	0.467612
resD	1.70342	6.33016e-07	0.934259	0.135566	0.491568	8.45775e-09	0.532609	8.82834e-07	1.10873	0.28868	0.729041	0.000384309	0.983756	0.912075	0.798939	0.0326184
resE	1.7437	8.85945e-09	0.859879	0.0120998	0.464558	1.61892e-08	0.44894	4.37712e-07	1.08547	0.425504	0.730793	0.00215507	0.787376	0.0957211	0.725282	0.00980675
rho	0.710025	4.60303e-05	1.08943	0.133731	2.85384	1.1511e-08	0.662028	4.02893e-05	0.736415	0.00272312	1.96441	1.82901e-06	1.4784	0.0225016	0.926594	0.391943
ribA	0.490948	2.38555e-10	1.35326	3.59712e-05	0.892092	0.314211	0.680347	0.000348716	0.902804	0.18279	1.24514	0.0313415	1.00346	0.979501	0.994727	0.950879
ribC	2.10252	1.97765e-08	0.954147	0.238056	0.93776	0.607472	1.33338	0.00046251	1.64494	2.24791e-05	0.721631	0.000171171	2.52194	5.19398e-07	1.01464	0.882676
ribD	0.581613	9.26395e-09	1.41344	6.68937e-05	1.17096	0.0691359	0.940889	0.274859	0.992155	0.914774	1.27994	0.0430457	1.12013	0.318385	0.926223	0.419024
ribE	0.518688	7.18498e-10	1.20919	0.00213904	0.996897	0.96085	0.783342	0.00119662	0.982952	0.830799	1.22606	0.0656046	1.05244	0.682737	1.22083	0.0204377
ribH	0.554123	1.37074e-09	1.56062	1.54964e-05	0.939356	0.374603	0.653176	0.000105022	0.802193	0.0143364	1.24044	0.048195	0.951735	0.680863	0.844916	0.0900323
ribR	0.730648	0.106634	1.11817	NA	3.08729	NA	0.814766	0.43131	1.0791	0.793618	1.12862	0.0229498	1.90008	0.0148697	1.48299	0.136224
ribT	0.725652	6.56674e-06	1.12742	0.00872972	0.948884	0.520336	0.981486	0.773947	1.2086	0.122468	1.1617	0.122438	0.643252	0.000650178	1.18047	0.0796706
rimM	0.445377	1.86551e-09	0.491276	3.90679e-06	0.757773	0.00113336	0.553782	3.1776e-06	0.411324	9.0759e-09	0.658059	3.15913e-06	0.59505	0.001225	0.743808	0.00823031
ripX	0.85642	0.0272579	1.04212	0.397118	0.594093	0.0159948	1.03507	0.486269	1.27044	0.0182787	0.766994	0.00182513	0.703252	0.00683887	0.868246	0.335831
rluB	1.05215	0.311765	0.95156	0.332253	1.7269	8.48506e-06	1.04185	0.666631	1.16944	0.0387152	1.05589	0.609726	1.2548	0.0890332	0.989587	0.903943
rnc	0.82503	0.00050794	0.488479	4.2629e-06	2.23354	8.22215e-08	1.03772	0.41783	0.807557	0.0351373	0.989601	0.815449	0.427017	3.39932e-06	0.835744	0.0256294
rnhB	0.804646	0.00126339	0.601339	0.000100311	4.58405	3.5727e-13	1.24464	0.00569312	0.555039	2.23662e-05	2.75924	6.57307e-08	0.950196	0.703879	1.05582	0.560115
rnhC	1.25683	0.00112413	0.738241	0.000235341	1.88702	4.88247e-05	1.70546	2.70953e-05	1.203	0.0770113	0.772021	0.000249339	1.16359	0.196536	0.779314	0.0183884
rnmV	0.796222	0.00324921	0.893259	0.141001	1.11373	0.122608	1.07592	0.262432	0.737695	0.00185515	0.956615	0.394766	1.86757	0.055342	0.831799	0.166585
rnpA	0.922484	0.148645	0.799623	0.0368015	1.70084	0.00216174	0.999316	0.990064	0.912301	0.366443	0.837095	0.00183078	1.585	0.000702498	0.741925	0.0219806
rnr	0.975501	0.585881	0.909758	0.10321	1.18659	0.0710209	0.810444	0.00148803	0.963986	0.590368	0.761404	7.69663e-05	1.87083	9.23102e-05	0.974699	0.772933
rocA	1.59576	0.000276659	1.15125	0.0296659	0.715593	0.017352	0.942543	0.454449	0.900908	0.485326	1.0285	0.596429	1.47575	0.0106868	1.06167	0.622214
rocB	1.35564	0.00470835	2.0629	1.44175e-06	0.312606	1.07741e-05	1.15101	0.00627184	1.93186	0.000416812	1.71941	6.941e-06	3.23681	6.02791e-05	1.22641	0.0399982
rocC	1.52507	0.000192511	1.80951	1.11384e-05	0.334861	2.66543e-05	1.37192	1.34993e-05	1.81147	0.00148565	1.62968	1.22572e-05	3.0391	1.21096e-05	1.13443	0.215609
rocD	1.02493	0.561637	0.924094	0.165463	0.818183	0.0142844	0.969803	0.572011	1.00216	0.979824	0.910688	0.0629665	0.795404	0.0355866	1.18688	0.0277651
rocE	1.02226	0.624323	1.41645	4.08657e-05	1.16969	0.0542197	1.10761	0.0531442	1.02875	0.773149	1.008	0.842217	1.07028	0.446973	1.07476	0.264163
rocF	1.22282	0.00178179	1.63632	2.51957e-05	0.8666	0.104844	1.08355	0.151598	1.05965	0.446604	1.00872	0.841689	1.12282	0.344884	0.901132	0.228505
rocG	1.68564	1.02479e-05	1.38231	0.000368544	1.14044	0.27374	1.21098	0.00714593	0.923481	0.566461	1.05807	0.36717	1.36477	0.136428	1.09415	0.370708
rocR	0.945762	0.302515	1.00667	0.845434	0.405785	0.000737353	0.959301	0.375575	1.11124	0.216154	0.983995	0.697443	0.865835	0.246917	1.05625	0.512521
rodA	1.64675	7.90624e-08	1.06548	0.283755	1.08005	0.864835	1.58663	6.44735e-05	0.695589	0.00300888	1.0074	0.932397	2.98697	1.83853e-06	0.694638	0.0209257
rok	0.35282	8.1668e-13	0.962565	0.344823	0.495211	9.29962e-09	1.15389	0.0233482	1.30759	0.00469352	0.915102	0.141366	0.429403	0.00326306	0.739948	0.00135103
rpe	0.820513	0.00214217	0.575006	4.42148e-05	0.75856	0.0279752	0.550289	1.93301e-07	0.516593	0.00035221	0.59979	1.5839e-05	0.656291	0.00183874	0.838246	0.123706
rph	0.951357	0.327805	0.922462	0.0791589	0.603433	0.00406933	0.986941	0.769375	1.43042	0.000195618	0.805919	0.000383695	1.23894	0.0931113	0.94156	0.426736
rplA	0.716974	2.22261e-06	0.413909	6.19917e-07	1.1795	0.00220441	0.581508	3.03959e-06	0.527915	1.41731e-05	0.8741	0.194751	0.731668	0.0475599	1.04782	0.616369
rplB	0.708981	2.76154e-06	0.595318	7.94808e-05	1.1342	0.00137675	0.840012	0.0208254	0.925945	0.365742	1.0465	0.355964	0.726474	0.038101	1.23994	0.00677048
rplC	0.800696	0.000380236	0.65172	5.68087e-05	1.13002	0.00231095	0.886188	0.0681606	0.922991	0.338488	1.08758	0.254422	0.657415	0.00973425	1.27478	0.0064683
rplD	0.71962	5.63466e-07	0.503564	4.79067e-06	1.25637	2.53083e-06	0.743676	0.000708247	1.0223	0.757637	1.07251	0.142982	0.858242	0.342744	1.29944	0.00132125
rplE	0.76547	2.70757e-05	0.873922	0.0207917	1.15014	0.00210655	0.962165	0.635388	0.660296	0.00347537	1.09687	0.169462	0.675743	0.00535426	1.23085	0.060608
rplF	0.888312	0.0383075	0.927898	0.183294	1.14932	0.00507644	0.842739	0.0697122	0.758685	0.0203509	1.00848	0.867488	0.654795	0.00449069	0.963868	0.704579
rplI	0.88955	0.0197466	1.01106	0.767523	1.13529	0.0559251	1.05502	0.220115	1.05014	0.527321	1.03367	0.637593	0.725084	0.0234833	0.897701	0.392575
rplJ	0.848825	0.00137059	0.33755	9.99067e-08	1.39685	1.66568e-05	0.334318	3.51928e-08	0.393595	3.55651e-07	1.11765	0.399414	0.457342	0.000390139	0.833611	0.0556142
rplK	0.850228	0.00837305	0.418177	8.31201e-07	1.48209	4.37021e-06	0.725023	0.000244571	0.567822	1.32261e-05	0.973407	0.835792	0.586642	0.00296186	1.00697	0.946637
rplL	0.849138	0.0014566	0.243138	6.25226e-08	1.58835	7.47126e-08	0.290818	1.86953e-08	0.406454	1.23981e-06	1.07092	0.604735	0.430902	1.51459e-05	1.0167	0.868395
rplM	0.785452	0.00176925	0.396787	4.6866e-07	1.64236	4.69889e-06	1.16477	0.0196595	0.735988	0.0147788	0.883708	0.0529397	0.706948	0.0465398	0.802463	0.0883105
rplN	0.671414	1.9253e-07	0.446901	9.7029e-06	1.25906	0.000478671	0.492075	0.000568428	0.456384	5.0156e-07	1.09052	0.20296	0.606893	0.00124882	0.979706	0.838831
rplO	1.04139	0.336658	0.752351	0.000558681	1.08485	0.0568341	0.967126	0.520457	1.06469	0.519097	1.09151	0.357941	1.00056	0.996664	1.07782	0.515712
rplP	0.778211	6.72548e-05	0.665422	0.000857198	1.14487	0.00191892	0.856138	0.123394	0.603798	0.000215687	1.13041	0.0710666	0.9226	0.496148	0.929429	0.516352
rplQ	1.10365	0.0326244	0.506314	8.65121e-05	1.11154	0.0114377	0.523459	5.14056e-06	0.816583	0.0187309	0.948955	0.438733	0.616218	0.000867439	0.773444	0.0130225
rplR	0.801988	4.78715e-05	0.616845	0.000127475	1.15872	0.00284989	0.734505	0.00592939	0.716071	0.0098001	0.941408	0.231552	0.968153	0.791029	1.05363	0.624407
rplS	0.545163	2.56228e-09	0.394903	1.79489e-05	1.17018	0.00351862	0.532262	1.6181e-06	0.67749	0.00702683	0.871174	0.00956567	1.06004	0.672648	1.28772	0.0177212
rplT	0.670423	2.45381e-06	0.328287	1.97141e-07	1.10071	0.0582383	0.532444	0.000158291	0.373888	5.03506e-08	0.88752	0.27751	0.251648	3.72773e-08	0.721459	0.0166948
rplU	0.527334	2.93547e-07	0.398123	1.64455e-07	1.33806	7.80483e-05	0.890428	0.18306	0.680337	0.00046029	1.25231	0.00500905	0.579798	0.000173309	0.937634	0.636833
rplV	0.681134	1.14476e-06	0.385	1.26278e-05	1.03905	0.258517	0.890837	0.0863261	0.998621	0.985793	0.970526	0.483041	0.979004	0.865572	1.12034	0.0852217
rplW	0.846546	0.00136206	0.450294	6.28845e-05	1.02445	0.466911	0.874182	0.0511237	1.06476	0.327405	0.974818	0.570207	0.914396	0.523838	1.23688	0.00453053
rplX	0.709058	1.23331e-05	0.901838	0.0854713	1.17253	0.00158035	0.936711	0.392807	0.651835	0.00120998	1.01397	0.772598	0.656956	0.00129732	1.07432	0.441666
rpmA	0.531584	1.00768e-07	0.364993	3.67209e-06	1.99824	5.07075e-06	0.705529	0.00104508	0.845099	0.0640061	1.02827	0.713811	0.496486	0.00406094	0.694437	0.0046829
rpmB	0.863227	0.235211	0.272757	1.5244e-07	1.06681	0.51096	0.551714	4.63417e-08	0.378092	1.57349e-05	0.771172	0.0334641	0.401319	0.000320787	0.690096	0.00854128
rpmC	0.681604	6.99051e-05	0.680812	6.04142e-05	1.16616	0.000935381	0.823048	0.0178856	0.61286	0.000491661	0.97943	0.734758	0.858041	0.164788	0.975731	0.78398
rpmD	0.875345	0.0107919	0.874488	0.0536127	1.14996	0.00298485	0.796762	0.0137936	0.853896	0.140824	0.949332	0.327071	0.610358	0.00068102	0.993187	0.952444
rpmE	0.431953	2.71295e-09	0.40738	2.93272e-06	2.41799	4.27342e-09	0.541736	1.11625e-07	0.401581	1.41225e-07	1.17733	0.119814	0.71427	0.105148	0.793232	0.0318484
rpmF	0.613569	2.06913e-07	0.28181	2.55846e-08	1.29416	1.09407e-05	1.08024	0.161772	0.573719	1.85257e-05	1.15101	0.0102374	0.61244	0.00123946	0.936756	0.482012
rpmGA	0.39062	1.14362e-10	0.785414	0.00102222	1.0036	0.972825	0.510893	4.08116e-07	0.405776	1.18541e-08	1.33839	3.96911e-05	0.288393	7.46412e-06	0.846704	0.13691
rpmGB	0.77333	0.000133462	0.922033	0.099897	1.56414	3.42533e-05	1.03527	0.621613	1.25679	0.0572808	1.58099	0.0022697	0.856509	0.385894	0.760975	0.034665
rpmH	0.859781	0.0456704	0.529779	1.13443e-05	1.17114	0.0761214	0.589073	4.02309e-06	0.656636	3.656e-05	0.621188	2.47262e-06	0.787934	0.0431259	0.942858	0.48784
rpmI	0.618913	0.00281151	0.371165	2.61795e-07	1.21456	0.00314411	0.682852	0.00158407	0.483826	4.65312e-06	1.19709	0.0105437	0.384205	1.21384e-06	0.856332	0.2442
rpmJ	1.11267	0.0473485	0.771072	0.00122985	1.05471	0.126283	0.787765	0.00349632	1.12143	0.211463	0.990871	0.881502	0.644565	0.0106448	1.13391	0.251509
rpoA	1.33867	4.94335e-06	1.09398	0.117572	1.04365	0.258743	0.913457	0.380918	1.22948	0.0296496	0.93929	0.307777	0.685548	0.0412938	1.1084	0.34247
rpoB	0.72234	9.97601e-06	1.08349	0.249476	0.985597	0.756809	0.477141	1.06526e-07	0.850186	0.166102	0.854206	0.0302605	2.66186	1.25678e-05	1.02085	0.765185
rpoC	0.513585	3.10318e-09	0.560318	3.18966e-05	1.0103	0.866417	0.32148	7.21176e-10	0.681616	0.000265514	0.727987	0.00507942	2.4752	8.8855e-06	0.856793	0.0829739
rpoE	0.42982	9.36078e-11	0.724968	0.000653743	0.564583	8.6576e-06	1.26692	0.000389001	0.728142	0.00106668	0.701809	2.42696e-05	1.04449	0.707554	0.740902	0.00616296
rpsB	0.983052	0.772362	0.44257	1.20974e-06	1.13921	0.00394228	0.690717	2.61192e-05	0.384199	3.18194e-07	0.91497	0.387885	0.489789	3.42499e-05	0.869119	0.418065
rpsC	0.728055	3.35344e-06	0.811227	0.00267615	1.14802	0.00170489	1.03244	0.600958	0.454348	5.61408e-07	0.998774	0.982189	0.54712	0.000370466	0.941684	0.586458
rpsD	0.421581	8.50899e-09	0.199268	2.18102e-09	1.31922	0.00124887	0.47533	3.19314e-07	0.308229	9.55475e-11	0.701062	0.0055097	0.34326	3.87307e-06	0.664521	0.00037079
rpsE	0.741043	0.000219724	0.581564	1.60645e-05	1.19346	0.00894771	0.613302	0.000164568	0.54065	2.63535e-05	1.01068	0.869497	0.709347	0.0208417	1.08332	0.424161
rpsF	0.583842	3.69912e-08	0.4666	5.41251e-06	1.34614	0.000978199	0.803848	0.00172526	0.41018	2.89474e-05	0.954314	0.286393	1.19233	0.124097	0.992668	0.925416
rpsG	0.810133	0.000204977	0.441802	1.4199e-06	1.33917	3.34161e-06	0.561412	2.93985e-06	0.697571	0.00771307	0.918398	0.303811	0.880293	0.358451	1.15716	0.104029
rpsH	0.692389	1.97288e-05	0.787471	0.0250954	1.16163	0.00401222	0.887496	0.146689	0.779539	0.0234109	1.0641	0.234003	0.894535	0.320478	1.29128	0.0151064
rpsI	0.643839	5.06378e-06	0.323447	1.38267e-07	2.26461	5.33784e-07	0.854386	0.0130382	0.502038	7.22345e-07	0.723804	0.00612303	0.3423	0.000105404	0.717345	0.00319644
rpsJ	0.813149	5.36033e-05	0.45846	1.0454e-05	1.01832	0.588086	1.03251	0.576605	1.04722	0.485699	1.0883	0.259564	0.698098	0.0319851	1.21219	0.0111963
rpsK	1.08673	0.121484	0.751678	0.00416997	1.09572	0.038168	0.664964	8.67228e-05	0.872892	0.0667899	0.930034	0.217085	0.907581	0.313723	1.0869	0.439283
rpsL	0.869049	0.00851757	0.581264	2.34798e-05	1.19973	0.000673315	0.887421	0.0400615	0.653942	0.00463794	0.943739	0.503381	1.04807	0.675087	0.843874	0.0869259
rpsM	1.12228	0.0086621	0.586266	8.89567e-05	1.07188	0.0922202	0.708542	0.000236039	1.1831	0.0234361	1.03315	0.445059	0.878976	0.267002	1.08322	0.3687
rpsN	0.69403	5.28508e-07	0.503005	3.69735e-05	1.20284	0.000414874	0.653293	0.00317949	0.768364	0.046175	0.949142	0.326455	0.66268	0.00240837	0.977283	0.831336
rpsO	0.675136	9.26133e-05	0.280168	5.10058e-08	1.66307	0.00237092	0.793942	0.00173561	0.347807	8.6764e-08	0.55831	4.49506e-05	0.94822	0.806198	0.530812	0.00231449
rpsP	0.483513	2.39806e-09	0.385458	1.63118e-07	1.28639	0.000865501	0.657383	2.44822e-06	0.55191	0.000361828	0.789811	0.0014356	0.726832	0.0482659	0.996412	0.964456
rpsQ	0.627683	3.28638e-07	0.665189	0.000414836	1.23807	0.000987805	0.687723	0.00955521	0.407719	5.33657e-08	1.08866	0.162494	0.64328	0.00295856	0.729894	0.00982776
rpsR	0.618524	1.06335e-06	0.417409	1.28274e-05	1.40393	0.000325895	0.757016	0.00168649	0.659453	0.000188071	0.983449	0.758965	0.895814	0.41282	0.890385	0.170052
rpsS	0.60825	4.57812e-08	0.416198	7.03754e-07	1.25522	1.3225e-06	0.739782	0.000306291	0.941914	0.462763	1.15206	0.00440151	0.891877	0.499018	1.30128	0.00145258
rpsT	0.590685	2.28606e-05	0.434259	0.000383838	0.990991	0.938419	0.325093	1.21456e-09	0.461672	5.18735e-05	0.84647	0.039368	0.36954	5.14436e-05	0.703758	0.00421714
rpsU	0.856867	0.0119605	0.795853	0.00108191	0.987239	0.875711	0.819566	0.00914484	1.02457	0.762302	1.05989	0.276479	1.01219	0.908113	0.705439	0.0124914
rsbP	0.721453	6.04692e-05	1.11102	0.0722854	1.06471	0.722442	0.948101	0.235047	1.12756	0.2577	0.829929	0.001582	0.646753	0.00303467	0.803156	0.0147632
rsbQ	0.638102	1.72002e-06	0.77459	0.00207408	1.11785	0.553885	0.968042	0.5348	0.869555	0.196007	0.714292	7.52147e-06	0.670997	0.0118771	0.68824	0.0183569
rsbR	1.5504	8.61306e-08	0.997013	0.951375	1.01577	0.859904	1.70027	2.72362e-06	2.02681	3.2043e-08	0.741944	6.0582e-05	1.59573	0.020721	1.07489	0.570377
rsbS	1.33314	7.55569e-06	1.05961	0.170424	1.12314	0.0827297	1.13464	0.0235835	2.27117	1.35369e-08	0.903939	0.0418224	1.28603	0.0651918	0.994979	0.957654
rsbT	1.3959	8.28813e-07	1.00886	0.832975	0.99149	0.903588	1.10997	0.053813	2.1036	2.20328e-06	0.92705	0.104293	1.44163	0.00355901	1.0092	0.925049
rsbU	1.51591	3.6326e-07	1.09707	0.0193818	0.626554	3.24529e-06	1.51207	1.2613e-05	2.07082	1.23595e-07	0.740587	0.000112997	2.11881	3.9403e-05	1.07029	0.526763
rsbV	1.58314	6.08427e-08	1.15723	0.135087	0.786452	0.00539903	0.598013	0.000965595	1.09137	0.30221	1.36683	0.00401259	2.27605	5.36034e-06	1.22547	0.0409799
rsbW	1.77311	7.30481e-10	1.18969	0.0676729	0.944311	0.442155	0.761803	0.0380955	1.17328	0.224846	1.40004	0.00197658	2.50247	5.31681e-06	1.30632	0.0221414
rsbX	1.76991	3.88167e-09	1.46315	0.00703132	0.637249	7.1192e-05	0.78108	0.139873	1.46372	0.000671107	1.57001	0.000765246	3.10217	8.25737e-08	1.17074	0.0726349
rsfA	0.478543	0.00224902	1.14166	0.0176642	1.34825	0.712975	1.09094	0.215955	1.56468	0.0152144	0.759805	0.0153761	0.825068	0.323246	0.747901	0.0747659
rsiX	0.665194	7.07474e-07	1.3566	0.000227007	1.09649	0.181813	0.857599	0.106256	1.29327	0.00415005	1.10213	0.343773	1.12119	0.439511	1.08815	0.355075
rtp	0.578418	1.59953e-06	1.12918	0.0346433	0.474513	0.0246011	0.698268	0.00464489	1.93618	0.00242603	1.12374	0.591031	1.28836	0.051957	0.593282	0.000926776
ruvA	1.1855	0.00662073	1.06687	0.0689197	1.74612	1.74506e-05	1.02754	0.617432	1.31106	0.00365713	1.13093	0.00626556	1.44385	0.00678215	0.964627	0.676812
ruvB	0.921478	0.0719582	0.784466	0.000256471	1.56345	5.21428e-05	1.08598	0.117919	0.980619	0.802089	0.97474	0.52521	0.756264	0.0409444	0.910352	0.320458
sacA	1.07622	0.18496	1.7742	0.000810944	1.96609	0.0111977	1.29025	0.0110189	3.69144	2.4395e-11	0.847666	0.00334366	1.66099	0.0011868	1.0362	0.698443
sacB	1.83944	0.00798559	1.57548	9.78266e-05	11.9456	NA	0.875584	0.0618149	1.85443	0.0618694	0.84908	0.00573878	1.87915	NA	1.52716	0.0278032
sacC	0.589392	3.47901e-07	1.1226	0.00591694	1.74463	0.409538	0.86281	0.0214817	1.50907	9.21486e-05	1.09108	0.165869	1.07664	0.59523	1.40296	0.00331819
sacP	1.40027	1.9435e-05	1.33232	6.49311e-05	0.984212	0.911124	1.13443	0.0346668	2.80129	3.74093e-10	0.938641	0.187624	1.51268	0.00153629	1.0909	0.365002
sacT	1.11426	0.418971	1.18209	0.129115	1.51131	0.538153	1.29404	0.000329993	1.81423	3.22523e-05	1.13459	0.0251734	1.23621	NA	2.02809	0.0441124
sacV	0.520253	3.65932e-05	1.21023	0.0012016	0.533101	0.000124336	1.06976	0.173952	0.629143	9.79793e-06	8.07595	5.1664e-10	0.573974	0.133353	1.41742	0.00605979
sacX	1.11926	0.187202	0.400016	0.000134617	2.28333	7.64331e-05	0.588811	0.0161585	0.736322	0.079387	0.751961	0.000860299	1.06366	0.644183	1.0505	0.602315
sacY	1.25974	0.00679117	0.786576	NA	1.39933	0.104292	1.11019	0.272669	0.64437	0.0238758	0.5651	0.00207424	1.26366	0.0403779	0.495482	0.000632758
safA	0.823573	0.322377	1.06847	0.103914	1.03137	0.870002	0.861643	0.0152444	1.07151	0.541974	1.20295	0.00167219	2.58139	1.15231e-05	0.917198	NA
sapB	1.08032	0.341765	0.682699	0.000143512	0.951459	0.568268	1.44876	0.00126221	0.82516	0.0358903	0.797574	0.000802775	0.500799	NA	1.01232	0.878065
sat	0.448487	8.82433e-06	0.901422	0.0851995	0.456442	2.6592e-08	2.08947	0.000523508	0.730118	0.00198876	1.03224	0.788844	0.161858	1.78105e-05	0.402549	0.00484831
sbcD	2.15483	1.16717e-08	1.19828	0.00102846	0.790695	0.0612913	1.15077	0.0282851	1.49392	6.82994e-05	0.872949	0.0866077	1.78218	0.00286861	1.14793	0.308426
sboA	0.28331	1.41212e-10	1.42178	0.00437793	0.2489	9.64447e-06	0.853361	0.0124733	1.21956	0.0190522	1.08005	0.0671558	0.264972	1.0462e-07	0.650163	0.0065327
sboX	0.455608	2.34425e-11	1.56771	0.00329223	0.586069	0.000454333	0.418724	9.96653e-07	1.24286	0.0527809	1.18988	0.00255062	0.326268	3.91369e-07	0.838609	0.0444123
sbp	1.0085	0.863331	0.975805	0.58767	1.50181	8.53045e-05	1.03323	0.504349	0.725964	0.00293405	1.18422	0.000522516	1.0285	0.809329	0.846755	0.0431858
scoA	8.60561	0.000297683	1.1221	0.0338089	0.626694	NA	1.25706	0.00209881	1.10434	0.392216	1.12592	0.0423554	1.32405	NA	1.51159	0.0240812
scoB	1.25464	0.0376538	1.17064	0.00689997	0.661133	0.509253	1.15503	0.00362086	1.29999	0.0601993	1.16567	0.00377352	0.578869	NA	1.28618	0.057044
sda	0.563744	8.55777e-08	0.607344	4.46286e-05	6.94503	0.00264767	1.74667	2.51542e-06	0.478891	5.38537e-07	0.881217	0.0288723	0.411947	3.39395e-06	1.01296	0.917633
sdaAA	0.713287	2.28614e-06	1.15532	0.00102247	1.11561	0.258323	1.17427	0.0147324	1.16296	0.0563763	0.904557	0.0336719	0.731632	0.0736776	1.02191	0.77789
sdaAB	0.808775	0.0174233	1.12108	0.12931	1.11479	0.103291	1.20707	0.00565788	0.903542	0.343875	0.864643	0.0288939	0.552616	0.000458355	0.975924	0.832721
sdhA	0.832628	0.0049521	0.896152	0.0330064	0.937799	0.414378	0.765647	0.0011981	0.606833	0.00909072	0.846172	0.00713011	0.509765	4.44653e-05	0.973902	0.755216
sdhB	1.32267	0.00052267	0.951297	0.244389	0.79837	0.0079551	0.728265	6.31271e-05	1.08554	0.336106	0.880573	0.0149047	0.787272	0.105252	1.01028	0.913211
sdhC	0.80697	0.00177893	0.696614	6.45266e-05	0.643688	9.24872e-06	0.699429	1.15587e-05	0.987857	0.885742	0.793582	0.000401893	0.503569	9.28862e-05	0.816821	0.0311466
seaA	0.99798	0.980353	1.04579	0.225201	1.07056	0.631972	1.10782	0.0992169	1.33837	0.0639428	1.18064	0.00235066	1.89972	0.000617291	0.994955	0.956439
secA	1.28179	0.000122553	1.1303	0.013407	0.724237	0.000438278	1.05686	0.301467	1.25624	0.0168905	0.68353	2.37948e-06	1.45927	0.00635407	1.02873	0.735873
secDF	1.01775	0.757829	0.844211	0.00301251	0.675192	8.79537e-05	0.754906	0.000178758	1.5102	0.000197767	0.817236	0.000515234	1.03253	0.810789	0.999938	0.999467
secE	0.591744	1.19667e-07	0.81143	0.0082122	1.40742	0.000116108	1.07461	0.363114	1.19452	0.164012	1.87211	0.000344369	0.893017	0.32031	0.714435	0.00290518
secG	1.22543	0.000367641	0.576698	2.93355e-05	1.20039	0.0208861	1.35192	4.13646e-05	0.903673	0.367034	1.18674	0.151265	0.731988	0.0479988	0.78098	0.218184
secY	1.06432	0.197117	0.717471	0.0037314	1.10789	0.0240502	0.920559	0.111052	1.01057	0.895346	1.03604	0.517476	0.908153	0.362311	1.31538	0.00819378
senS	1.03012	0.916527	1.21746	0.000843387	1.63814	0.34769	1.25139	0.0146314	1.31371	0.22819	1.03091	0.773356	0.763841	NA	0.874237	0.51653
serA	0.934346	0.229498	0.54219	0.000125584	0.401522	8.98711e-10	1.12408	0.253293	1.69681	0.00010184	0.931637	0.232252	0.872541	0.284264	1.02435	0.775321
serC	0.7316	2.19952e-05	0.574912	7.74959e-06	0.232033	3.0109e-11	0.77822	0.0112943	1.43627	0.000139313	0.665309	3.61919e-06	0.412396	1.04053e-05	0.833494	0.16535
serS	0.867019	0.0112402	0.687572	1.99826e-05	0.774075	0.000836518	0.694601	0.00219486	1.75621	2.02499e-05	0.976942	0.735673	0.666176	0.00211945	0.966445	0.678189
sfp	0.891725	0.11285	1.10957	0.022273	2.13355	0.000172497	1.10122	0.0907915	0.924411	0.359841	1.18351	0.00653057	0.508538	0.00181665	0.986047	0.866129
sigA	0.249298	2.04725e-13	1.11655	0.0871611	1.05651	0.484054	0.464867	7.31942e-06	1.35909	0.00241365	0.647214	3.75322e-05	1.56702	0.000405706	0.713369	0.000735246
sigB	1.79494	3.90108e-09	1.34464	0.00891082	1.12505	0.447348	0.655925	0.0219168	1.07221	0.428877	1.77765	0.000139045	3.33371	3.39521e-06	1.11489	0.257714
sigD	0.806362	0.013526	0.678327	0.00132293	1.1785	0.0271995	0.462226	2.80258e-06	0.34181	1.19968e-10	0.961757	0.599705	0.64373	0.00963301	0.797996	0.0826409
sigE	0.768383	0.0126013	1.26571	0.000462148	0.789616	0.0955481	0.951185	0.639481	1.30729	0.0610262	0.784022	0.000235989	0.860125	NA	0.915052	0.376202
sigF	0.0624766	4.82725e-13	1.46482	2.79735e-05	0.755396	0.0574707	0.657728	8.70681e-06	1.44454	0.00717308	1.01178	0.853635	2.77899	1.96648e-07	0.84748	0.0970334
sigG	0.666913	0.0167423	1.12311	0.0223298	1.1657	0.559893	0.977729	0.622469	1.40702	0.00362608	1.07046	0.158117	1.16183	NA	1.16222	0.0680344
sigH	0.825561	0.00106117	1.1537	0.00195882	1.69915	9.61646e-06	1.0221	0.815211	1.2614	0.0650231	2.07325	6.70274e-05	0.977087	0.851069	0.679765	0.00475689
sigI	2.09891	2.46708e-10	1.02297	0.598752	1.43	0.000722058	1.8443	2.76866e-05	0.770265	0.00990325	1.29731	0.000120706	1.03013	0.870771	0.915485	0.334041
sigL	1.00606	0.930979	1.56627	0.000344112	1.70085	0.0124836	1.00709	0.894167	1.50384	0.000756669	1.55177	6.69027e-06	1.13706	0.247368	0.971759	0.75447
sigM	1.16793	0.0200861	0.939404	0.509067	3.0094	9.69897e-11	2.50838	8.21332e-08	0.622105	0.000287931	1.48662	0.000571215	1.66894	0.000686009	1.20967	0.0325574
sigV	1.96001	0.00030152	1.13755	0.00383631	1.54545	0.55906	1.01938	0.71031	1.83911	0.000240315	1.06013	0.408913	1.92268	0.000480872	1.08116	0.461988
sigW	4.51844	6.91669e-14	5.49702	4.48576e-08	1.95312	2.55e-06	1.76753	7.41062e-06	1.61631	4.80097e-05	1.04951	0.347245	1.73422	0.000982421	2.43564	7.82062e-08
sigX	0.809954	0.000554948	1.17412	0.000418261	0.71147	8.02947e-05	1.37123	0.000862325	1.69419	7.82596e-06	1.35164	0.00702867	1.17257	0.203163	1.20201	0.0461606
sigY	7.91391	1.22946e-12	1.47817	0.00130264	1.95077	0.0549427	1.2813	0.00584646	1.12858	0.521296	0.95992	0.449547	5.64671	2.7695e-07	0.900535	0.433057
sigZ	1.38114	0.00426057	1.25409	0.00139229	1.22671	0.721113	1.05693	0.373742	0.97876	0.887661	1.2845	0.00120212	0.905984	0.69126	0.967212	0.77943
sinI	0.984111	0.787892	1.04161	0.509895	0.864735	0.360687	1.40662	0.000108904	1.06719	0.545944	1.16873	0.0450791	0.59357	0.000613871	1.01513	0.866461
sinR	0.971131	0.61753	0.75231	0.000686757	1.69277	0.0278984	1.39008	4.36702e-05	1.24975	0.0190407	1.31598	0.000109905	0.640604	0.00335342	1.05857	0.520588
sipS	1.16905	0.018846	1.0541	0.145875	1.20088	0.0168236	0.961954	0.524251	1.47684	0.000600456	1.14371	0.0186533	0.890047	0.348437	0.991993	0.931531
sipT	2.23566	2.55295e-10	1.0301	0.507955	1.79173	3.27125e-05	1.03231	0.460423	1.4717	0.000211523	1.11845	0.0108085	0.964161	0.845282	1.02106	0.809349
sipU	1.10404	0.125967	0.990618	0.816471	0.418923	0.00248759	0.717389	0.000951348	1.29792	0.021466	0.870391	0.238382	0.751426	0.162014	0.956022	0.629383
sipV	2.97451	1.08688e-11	1.12302	NA	3.42847	1.38826e-07	1.29038	0.00111086	1.5937	0.000110841	1.04237	0.514802	1.43238	NA	1.14078	0.149759
sipW	0.342991	4.75855e-11	1.00454	0.924344	1.75876	0.0183461	1.06714	0.187008	0.976374	0.803695	0.892973	0.025959	0.173135	5.6548e-09	0.707974	0.00213952
sleB	2.0139	0.00986315	1.11149	0.019768	1.96532	NA	1.0026	0.965268	1.38338	0.0197191	1.00769	0.868066	0.996741	NA	0.948391	0.707639
slp	1.3828	0.000837568	1.03362	0.356187	1.10272	0.267941	1.14656	0.0411039	1.1443	0.104431	1.13612	0.0957175	0.622323	0.0319563	0.833321	0.0459717
slr	0.455895	2.84821e-09	0.99926	0.985605	2.19548	0.0375667	1.05195	0.303559	1.33277	0.00419946	1.35056	0.000283523	0.436191	5.24367e-05	0.93938	0.517765
smc	0.49299	2.66121e-10	0.6985	0.000358187	1.09619	0.378051	0.615404	4.43513e-05	0.438972	5.01354e-08	0.668643	3.31027e-06	0.637579	0.00115674	0.750308	0.00427656
smf	0.802118	0.00230428	0.96066	0.424673	1.33561	0.00573957	0.926825	0.225495	0.717252	0.00972114	2.94976	2.5204e-08	0.989394	NA	0.968199	0.665817
smpB	1.51183	9.85617e-07	0.586306	0.0527813	1.50154	0.000456378	0.996589	0.96295	0.8366	0.056075	0.69408	0.00160883	0.999266	0.996289	0.743556	0.0168255
sodA	2.49383	1.7591e-11	1.42415	3.10645e-05	0.0737129	8.76985e-11	0.62858	0.0096865	1.726	0.00261752	0.519201	1.04496e-06	1.05147	0.579884	1.37336	0.00113898
sodF	0.79495	0.278473	1.11748	0.00698492	0.968962	0.941828	0.975406	0.648403	1.42942	0.00855696	1.14674	0.26422	0.998744	0.995273	1.44271	0.00185792
soj	0.737415	1.15138e-05	0.909102	0.0541045	0.682643	0.000235064	1.06049	0.302754	1.30384	0.0065591	0.826599	0.00561111	0.655414	0.00107224	0.941597	0.482329
speA	1.22366	0.124765	0.997629	0.949422	1.45034	5.43679e-05	1.09354	0.0775195	0.879695	0.129826	0.782193	0.00846028	0.839622	NA	0.953572	0.655811
speB	0.423291	3.95306e-12	0.575968	4.21299e-05	2.61465	0.0457989	0.539612	3.04209e-07	0.465505	7.42576e-06	0.408317	5.2417e-07	0.480124	0.00043702	0.588736	0.00144258
speD	0.741231	0.000341535	0.811946	0.207448	1.69596	0.000114521	1.09626	0.199267	0.819043	0.10443	0.792787	0.00219679	0.0540405	9.36983e-10	0.965112	0.754684
speE	0.547509	1.13967e-08	0.51593	1.22105e-06	0.88964	0.175547	1.42421	2.76648e-05	0.637355	0.0210728	0.334429	2.01229e-06	0.542435	0.00269934	0.477421	0.000180647
splA	1.72367	3.85371e-05	0.9867	0.72719	1.26812	0.449073	1.03707	0.607214	2.28989	0.00017255	0.975416	0.604896	1.40882	0.0375831	1.26797	0.13055
splB	1.23775	0.0861029	1.01304	0.830606	1.8456	0.0169754	1.05262	0.313919	1.80835	0.000138426	1.00331	0.947819	1.49661	0.00749831	0.997448	0.984899
spmA	1.13425	0.0840607	1.15221	0.0250729	2.48316	0.000267293	0.906504	0.213589	0.998557	0.992923	1.02405	0.789751	0.813005	0.127654	1.05898	0.566968
spmB	1.36977	0.000213894	1.11417	0.0389367	0.952936	0.842457	1.085	0.250919	1.18824	0.132872	1.09953	0.236926	0.676406	0.00683252	1.10054	0.418249
spo0A	0.343229	6.09512e-14	1.44199	3.35295e-05	0.835635	0.0573323	1.12499	0.210531	1.89358	1.59967e-06	1.06252	0.211194	3.75706	2.57521e-08	1.00903	0.941453
spo0B	0.910267	0.29696	0.645595	2.71515e-05	3.71425	6.95921e-11	1.29244	0.0121629	0.782652	0.00941413	2.23556	1.53769e-06	1.20042	0.121367	1.02768	0.795035
spo0E	0.893616	0.268829	0.622047	0.00256033	0.977974	0.730657	3.33695	8.72478e-11	1.13333	0.189844	1.89851	0.000141403	1.40112	NA	1.14602	0.320466
spo0F	0.346023	1.99252e-12	1.49906	1.95659e-05	1.16268	0.057662	0.710724	8.99308e-05	1.58597	6.52281e-05	1.01802	0.746861	3.38984	1.43816e-08	0.883402	0.282659
spo0J	0.649721	7.89832e-08	0.793273	0.0031217	0.749619	0.00153831	0.917455	0.22369	1.20852	0.0459962	0.814105	0.00170705	0.755609	0.0219491	1.04307	0.614668
spo0M	1.61471	1.72304e-08	0.837819	0.0483345	1.23626	5.58796e-05	1.00757	0.938124	1.16054	0.205426	1.01299	0.795596	1.70195	0.0389281	1.1615	0.114286
spoIIAA	0.0577021	2.41251e-13	1.40681	0.000121343	0.403225	0.00139419	0.888555	0.0402495	1.9208	0.000303449	1.04083	0.569608	3.93695	2.09921e-06	0.864493	0.101423
spoIIAB	0.0440951	2.06116e-11	1.7891	9.77765e-06	0.534771	0.00744592	0.384531	3.79689e-08	1.96266	2.44041e-05	0.660156	1.14362e-06	4.1816	2.10791e-07	0.673325	0.00538922
spoIIB	0.578771	3.38707e-06	1.16269	0.0130878	1.2475	0.359018	1.10125	0.064309	1.55636	0.00233633	1.66845	2.44061e-06	1.44591	0.0151944	1.12763	0.261833
spoIID	1.09241	0.479764	1.82862	0.00379957	1.73463	0.0352185	2.42393	5.49231e-06	2.096	0.000547305	3.33874	1.7107e-09	0.866822	0.448846	1.38039	0.00643814
spoIIE	1.94831	1.71308e-05	1.00972	NA	1.00638	0.966263	1.03713	0.817533	0.761117	0.0146243	1.32643	0.00526885	1.72323	0.00170461	1.19296	0.279341
spoIIGA	0.731212	0.00091769	1.16912	0.00141381	1.08041	0.634783	0.986379	0.733023	1.20697	0.0802006	1.05056	0.232368	1.88871	0.00032383	1.13132	0.173078
spoIIIAA	0.662747	0.48473	1.08067	0.0589847	6.50938	NA	0.976179	0.628079	1.49979	0.0149724	1.09584	0.15665	2.03102	NA	0.959343	0.791454
spoIIIAB	0.684706	0.200439	1.09227	0.0455948	0.538709	NA	1.10944	0.0734727	1.43969	0.0429779	1.01703	0.772625	0.926663	0.751917	1.003	0.986516
spoIIIAC	1.06404	0.831574	1.07595	0.0983797	1.97938	NA	0.920256	0.0967805	1.29646	0.0986939	0.965064	0.51591	0.71295	0.303954	0.730823	0.0228432
spoIIIAD	0.707453	0.0126986	1.17895	0.000473785	1.32132	0.584258	0.962546	0.432532	1.36035	0.0993724	1.00684	0.892766	0.910253	NA	0.697493	0.00993531
spoIIIAE	0.627933	0.00393844	0.920259	0.0902811	2.28777	0.00185352	0.799147	0.00359363	0.945585	0.667342	0.917912	0.284019	0.425749	0.0539662	1.01025	0.951446
spoIIIAF	0.796059	0.116928	1.20243	0.00136206	0.354327	0.332549	1.01499	0.791424	1.07272	0.605089	1.5855	5.88518e-05	0.589814	0.0125695	0.878884	0.407242
spoIIIAG	0.837878	0.0285982	1.14714	0.009414	1.10289	0.80114	0.972122	0.605959	1.03981	0.821598	0.728596	0.000103733	0.928128	0.638989	0.724765	0.0285426
spoIIIAH	0.715614	0.00593712	1.1231	0.103075	1.63069	0.456238	0.908897	0.119438	0.836099	0.159235	1.03527	NA	0.822237	0.205397	0.834885	0.155671
spoIIIC	1.8115	0.00271282	1.18903	NA	1.94114	0.497218	0.910952	0.251497	1.29728	0.0702739	0.76576	0.292691	5.83788	1.83643e-06	1.06668	NA
spoIIID	0.592854	1.0051e-05	0.632506	6.46817e-05	1.96357	0.00393939	1.1267	0.153545	0.584143	0.00489371	1.28424	0.0113744	1.0346	0.817227	0.869169	0.242715
spoIIIE	1.09237	0.347341	1.01811	0.734751	1.19611	0.0360268	1.10015	0.0507074	0.848183	0.16592	0.991285	0.868147	1.24228	0.065557	1.05884	0.608371
spoIIIJ	0.975937	0.652154	0.601191	1.90263e-05	0.830304	0.0325326	0.919377	0.208702	1.10696	0.22895	0.75622	3.4639e-05	1.66533	0.000460982	0.962083	0.635127
spoIIM	1.31311	0.0481649	1.6632	NA	0.626626	0.622606	1.02309	0.859733	1.52279	0.102587	0.914937	0.178555	2.34059	8.06466e-05	1.29434	0.310595
spoIIP	3.69522	1.48881e-13	1.05048	0.590342	0.813481	0.489908	1.06925	0.377085	1.18949	0.256746	0.926318	0.124958	2.19822	9.18263e-06	1.6076	9.89339e-05
spoIIQ	0.743761	0.00221642	0.996958	0.95286	1.83833	0.231284	0.824846	0.0761969	0.911204	0.616565	7.40187	1.53411e-12	1.43999	0.00379719	0.689656	0.0131988
spoIIR	1.12469	0.441523	1.01686	0.82622	2.64877	0.128892	0.848758	0.0567859	0.935301	0.702742	1.12302	0.0799481	1.75027	0.119999	1.30228	0.216493
spoIISA	1.44523	2.06745e-05	1.10256	0.0660848	2.70606	1.5833e-10	2.48799	6.21039e-10	1.47539	0.000327602	1.23626	0.00104839	0.909874	0.566367	1.13947	0.333891
spoIISB	1.29832	0.0092833	1.04638	0.251798	3.3498	5.12689e-07	1.66293	6.68513e-07	1.39284	0.00116894	1.15878	0.0082386	1.03609	0.795243	0.929433	0.68979
spoIVA	1.47121	1.03017e-05	0.672133	0.00284562	1.36501	0.219167	1.30706	0.0243358	1.1013	0.460406	0.79207	0.000199435	1.31451	0.0739884	1.12492	0.354428
spoIVB	0.663154	0.00909437	1.30762	8.88862e-05	0.726932	0.515324	0.980976	0.822279	1.45554	0.0158838	0.910392	0.0509393	4.52262	3.31045e-05	1.26697	0.152785
spoIVCA	1.06622	0.352824	1.09157	0.0224914	1.47666	0.112459	0.894302	0.0559693	1.64546	0.0025624	0.982449	0.664307	1.34179	0.0414052	1.06167	0.604906
spoIVCB	1.24801	0.260955	1.05807	0.0920815	1.55183	0.316691	0.958291	0.324039	1.46239	0.00508585	1.06829	0.141357	2.21594	0.00117631	1.12943	0.216451
spoIVFA	0.473117	1.46559e-06	0.924268	NA	2.96864	9.4079e-08	0.861932	0.0222133	0.902666	0.269353	1.03977	0.742523	1.11735	0.469354	0.923516	0.424803
spoIVFB	0.54165	4.73956e-07	0.938895	0.200472	2.07824	5.28371e-06	0.965601	0.569765	1.00671	0.947661	1.11762	0.0388664	0.914988	0.633709	0.756208	0.0365696
spoVAA	0.946064	0.868169	#VALUE!	NA	0.697702	NA	0.243319	0.0933114	0.577657	NA	1.02193	NA	2.98503	0.0159625	0.42168	NA
spoVAB	0.889966	0.519358	0.987564	NA	0.763512	0.69197	0.705068	0.00800495	1.03092	0.925595	0.810653	0.0125925	2.06102	0.000315066	0.829074	0.337092
spoVAC	1.01413	0.936255	1.23891	0.00161919	1.12423	0.746689	0.876651	0.0216137	1.66723	0.0249437	0.96303	0.530904	1.14847	NA	1.04867	0.757332
spoVAD	0.673979	0.0287051	1.00224	NA	1.81174	0.375257	1.05419	0.553344	1.63771	0.0534568	0.830496	0.0297355	1.47144	0.101206	0.94139	0.798217
spoVAE	0.815967	0.024504	1.20839	0.00080094	1.70542	0.180115	0.999685	0.994497	1.44025	0.0336856	0.982615	0.76799	1.78525	0.00108858	0.759038	0.044537
spoVAF	1.04977	0.619264	1.14924	0.00369306	1.46572	0.0149599	1.01956	0.665591	1.05173	0.680932	0.967524	0.553081	1.01559	0.93019	1.00595	0.965068
spoVB	0.549443	8.52025e-08	1.05333	NA	0.374003	0.0368628	0.917987	0.10982	1.52494	NA	0.990168	0.822361	0.579304	0.000559231	0.931366	0.398025
spoVC	0.979971	0.790367	0.913492	0.48695	0.640396	0.0788006	0.669714	0.000550778	0.966116	0.775212	1.35101	0.00742808	1.81577	0.00696339	0.91444	0.390225
spoVD	1.47817	0.00262254	0.941352	0.140481	2.1132	9.80261e-07	1.27752	0.000457388	0.803012	0.0262056	1.02281	0.66492	0.880042	NA	0.946132	0.548782
spoVE	0.664061	4.80624e-07	0.572877	1.45589e-05	2.18789	2.50169e-08	0.657351	6.33384e-05	0.427913	3.8813e-07	0.902081	0.0651282	0.882684	0.52285	0.880427	0.143791
spoVFA	0.6622	0.0253772	1.03385	0.660176	0.545552	0.254494	0.995095	0.952077	1.6839	0.00332112	0.974928	0.597207	1.00607	0.969745	1.18724	0.231531
spoVFB	0.647893	0.0606531	1.19035	NA	3.00745	0.058983	0.792582	0.0336854	1.51873	NA	1.11292	0.167561	1.38578	0.0297051	1.19334	0.347125
spoVG	0.155962	6.66134e-16	2.48167	2.93232e-05	0.418441	1.52877e-08	0.384	1.69117e-05	2.07985	7.71238e-07	0.847443	0.0269337	2.09551	3.94369e-06	0.627764	0.000140215
spoVID	0.849408	0.168113	1.01007	0.844943	3.77013	8.68619e-05	1.05281	0.474452	0.870395	0.399067	1.069	0.390426	2.09302	0.000214957	0.811986	0.143883
spoVK	0.705533	0.0100767	0.944366	NA	0.904703	0.621779	0.897905	0.433971	0.787178	0.263832	0.630048	NA	1.13617	NA	0.869935	0.355107
spoVM	0.749633	0.0248203	0.979453	0.657895	0.950126	0.844983	0.968498	0.446533	0.719083	0.0169958	0.923042	0.0925099	0.669156	0.00537848	0.982846	0.903943
spoVR	0.962971	0.707174	1.66483	9.15828e-05	1.39422	0.101223	0.863964	0.133037	0.860972	0.184807	0.889967	0.0340335	1.79431	0.001198	0.957125	0.621923
spoVS	0.287896	6.43929e-15	1.02774	0.587553	1.13525	0.0946433	0.706146	0.00380887	1.34624	0.00248215	1.31625	8.88075e-05	3.29881	2.36245e-07	1.08246	0.369133
spoVT	0.959617	0.642551	0.75688	0.0022558	0.835658	0.493221	0.761201	0.00117431	0.877832	0.161757	1.03987	0.500229	1.39995	0.119127	0.691498	0.0085904
sppA	4.25221	5.44009e-15	3.11758	9.79621e-07	0.330287	1.22141e-09	0.257229	7.00936e-10	1.17804	0.0472413	0.390892	6.74382e-09	1.70228	0.00046488	1.80354	2.06633e-05
spsA	1.32999	0.17194	0.867946	0.0222222	11.7411	0.00152106	1.00208	0.960607	1.04604	0.761931	1.05522	0.25687	1.59773	0.0773674	0.918061	0.493877
spsB	1.62184	0.135757	1.04961	0.370759	1.65968	0.473955	1.42324	3.43962e-05	0.985882	0.924343	1.0204	0.767358	2.40098	0.00698236	1.45112	0.0759788
spsC	1.68417	0.263078	1.11592	0.26215	2.97169	0.072603	0.929269	0.261606	1.11367	NA	1.05292	0.291695	2.43371	NA	1.24985	NA
spsD	1.56897	0.0235656	0.90365	0.170482	1.01331	0.985324	0.917685	0.120145	0.888264	0.561695	0.898821	0.155384	1.14233	0.672827	1.19814	0.231186
spsE	1.451	0.00841129	1.18498	0.0136605	0.313288	0.0969941	0.845148	0.0293186	0.898117	0.605148	1.14363	0.0163313	1.59024	0.0490878	1.30162	0.0361166
spsF	0.620461	0.069381	1.01439	0.832615	0.267752	0.190615	1.02776	0.673341	1.05419	0.761804	1.02258	0.749915	1.39856	0.118754	1.37684	0.112873
spsG	1.53116	0.0174691	1.01948	0.749433	1.53083	0.54261	1.03166	0.493346	1.09513	0.461289	1.12222	0.0484335	1.17238	0.340773	1.12086	0.340749
spsI	1.45393	0.038682	1.04144	0.383186	0.532298	0.320595	1.05951	0.238377	0.818097	0.340029	1.16488	0.00899369	1.36148	0.104807	1.24971	0.10382
spsJ	1.00201	0.988354	1.07316	0.185057	0.995212	0.98852	0.981392	0.751191	0.83481	0.250486	1.05906	0.209168	1.39989	0.106742	1.06395	0.713971
spsK	1.52919	0.000138452	1.01073	0.927743	1.63412	0.201707	0.917413	0.0774672	0.696953	0.0582312	0.864961	0.0106033	0.97839	0.919875	1.0793	0.463731
spsL	1.35804	0.0121552	1.07368	0.124591	1.24011	0.392666	0.964486	0.454483	0.925172	0.639581	0.943698	0.354075	1.53772	0.0785897	1.09079	0.493374
sqhC	2.06324	0.000126779	1.21991	0.00301562	1.39514	0.300657	0.808593	0.012005	0.736715	0.0182087	1.25701	0.107996	1.12323	0.606209	1.22623	0.0303098
srfAA	1.89859	3.82363e-09	0.740229	0.00250035	0.939652	0.34731	1.13235	0.150346	1.01159	0.918889	1.04606	0.283687	0.375147	1.40331e-05	1.33488	0.0218057
srfAB	2.27675	3.36618e-09	0.735423	0.00193479	0.990096	0.857153	0.935519	0.371734	0.922681	0.512618	1.06545	0.214107	0.447894	9.59163e-05	2.51057	0.000230095
srfAC	2.00255	2.09853e-09	0.798071	0.00359055	0.973274	0.634552	1.0588	0.286497	1.1657	0.111902	0.959276	0.345687	0.444316	3.17055e-05	1.08171	0.555359
srfAD	1.90732	1.51244e-08	0.885935	0.0105842	1.07208	0.438664	0.881455	0.0278449	1.07349	0.538871	0.998557	0.981429	0.338828	9.98292e-07	1.22079	0.190485
ssb	0.568175	2.32617e-08	0.849937	0.016252	1.30531	0.00236037	0.983551	0.762927	0.70258	0.0155475	0.989484	0.80706	0.963729	0.719452	0.938029	0.437275
sspA	1.03557	0.629217	0.756923	0.00526534	1.20539	0.107397	0.955022	0.484809	0.951845	0.591946	0.793935	0.000399443	1.56852	0.00438694	0.999978	0.999785
sspB	1.3358	9.12635e-05	0.922535	0.0921966	2.03117	1.76337e-07	1.19338	0.00518149	0.867579	0.182673	0.831245	0.0171927	1.36526	0.0935244	0.77623	0.0189916
sspC	0.92856	0.435747	0.904875	0.106719	1.70307	0.040652	1.05001	0.475572	0.860438	0.164252	0.892314	0.0382342	1.22182	NA	0.876717	0.317701
sspD	0.923282	0.685135	0.839366	NA	8.52125	0.0166074	1.09231	0.314557	1.2581	NA	0.90409	0.308319	0.839389	0.756118	1.03652	NA
sspE	0.654615	1.20259e-06	1.02235	0.647519	0.852132	0.0330998	0.863972	0.147224	0.964411	0.666928	0.56118	1.50866e-05	0.785834	0.102738	0.788842	0.0219605
sspF	0.720443	0.0578289	1.26277	0.00219036	1.46201	0.000465346	1.05052	0.284455	1.7037	0.00280522	1.47616	0.00144219	1.08306	0.769799	1.0061	0.95872
sspG	0.438492	0.0348702	1.10134	0.0325977	12.1421	0.00260438	0.924243	0.104035	1.27836	0.0774761	1.13186	0.0139971	3.66092	7.75733e-06	1.00702	0.94093
sspH	1.14598	0.0671212	1.03325	0.499444	6.83061	1.27287e-12	0.899207	0.0282231	0.715157	0.000579887	0.955128	0.409242	0.677539	0.0233425	0.893987	0.320183
sspI	0.806764	0.101702	1.01103	NA	2.41895	0.0588023	1.16051	0.0150512	1.06065	0.755451	0.951713	0.23645	0.613581	0.00603805	0.927554	0.398565
sspJ	0.524786	8.51925e-05	1.35488	NA	3.14783	0.0318653	1.03444	0.781682	1.05857	0.796808	1.18649	0.0269771	1.31037	0.200488	1.33889	0.0433387
sspK	0.794699	0.393064	1.11557	0.00931998	1.82364	0.356278	1.01543	0.749953	1.62581	0.013652	1.13753	0.00974604	0.81125	NA	0.960254	0.68491
sspL	0.976128	0.656774	0.936866	0.110001	1.09932	0.625355	1.12793	0.0253736	1.4083	0.00059969	1.04569	0.310823	1.02167	0.849929	0.850303	0.0875781
sspM	0.294193	8.84801e-07	1.14003	0.00236514	4.09248	0.0397398	0.954566	0.403188	1.53285	0.00815838	1.09168	0.43454	0.578384	0.0259189	1.22488	0.0340724
sspN	0.354699	0.000520825	1.17835	0.00126966	1.4996	0.261213	0.88315	0.0840398	0.803307	0.153537	1.09787	0.0781492	0.682183	NA	1.03534	0.746041
sspO	0.715212	0.328425	1.39465	0.0974262	0.679274	NA	0.957105	0.75597	2.24225	0.0483321	1.08331	0.271519	2.97354	NA	0.976438	0.885186
sspP	1.12612	0.718904	0.843308	NA	0.855299	NA	0.878784	0.272385	0.981227	0.942929	0.97288	0.613864	1.66529	NA	0.742505	0.199897
ssuA	1.80727	0.208955	1.17369	0.00108378	1.14243	0.70434	1.17013	0.03997	1.4154	0.0416645	4.03874	4.15989e-09	1.92885	NA	1.0207	0.922594
ssuB	0.952316	0.868881	1.0851	0.0551227	1.43801	0.525753	1.03374	0.52583	1.67847	0.0458611	0.918736	0.115959	1.0145	NA	1.21954	0.0636936
ssuC	1.6425	0.0652231	1.0451	0.242819	0.444572	0.069926	1.01613	0.787213	0.743742	0.0893218	0.8936	0.0579908	4.44286	0.00997586	1.02482	0.833793
ssuD	1.19194	0.442719	1.11513	0.0100412	0.767193	NA	1.19698	0.0033207	1.45974	0.00856491	0.985049	0.76091	1.58592	0.315428	1.06497	0.519995
sucC	0.823539	0.00260931	0.782569	0.00503455	0.568872	1.86445e-06	0.757628	0.00216893	1.12263	0.406529	0.807288	0.0195294	1.61245	5.20195e-05	1.45438	0.0004966
sucD	0.570583	1.19845e-07	0.590411	0.000242654	0.433701	1.71393e-08	0.495816	2.50388e-06	0.714551	0.0189194	0.563084	4.36709e-07	0.478016	3.68048e-05	1.12089	0.119459
sul	0.747905	0.00175504	1.00244	0.957886	1.50856	3.69078e-05	1.1191	0.0527247	0.713521	0.000121858	0.848244	0.0062768	0.738418	0.171433	0.7597	0.0112822
sunA	0.753128	0.000195763	1.13762	0.16324	1.30728	0.000266152	1.07995	0.359885	1.07911	0.380686	1.09202	0.189478	1.12606	0.183891	1.27521	0.132388
sunT	0.337424	2.64219e-09	0.474739	2.04536e-05	0.177866	7.82174e-12	0.712079	6.15004e-06	0.424237	7.23577e-08	0.970922	0.793186	0.0805349	1.39775e-09	0.485605	0.000730678
tagA	0.713163	1.32848e-05	1.00609	0.91995	1.01124	0.879396	2.01063	2.59065e-06	0.740533	0.00179352	0.885772	0.221557	0.49429	0.000189235	0.694696	0.00293374
tagB	1.03225	0.682336	0.971189	0.496471	1.29733	0.00287057	1.24234	0.00626132	1.10404	0.255747	0.699168	0.0154694	0.855208	0.265978	0.752057	0.0597244
tagC	0.596504	1.03507e-07	1.05121	0.219912	1.01285	0.945224	1.175	0.0267999	3.36937	1.74518e-11	0.775191	0.017632	0.598939	0.0026939	0.809374	0.263224
tagD	0.533115	5.35864e-10	1.00198	0.955726	1.02289	0.758244	1.83826	3.51398e-07	1.11596	0.209038	0.864899	0.13959	0.433501	4.61074e-06	0.68113	0.0206637
tagE	0.565498	1.18585e-07	1.0352	0.358059	0.872294	0.115005	1.10396	0.137614	0.487973	8.4359e-06	0.569772	0.000325285	0.620917	0.00138934	0.609145	0.00712756
tagF	0.363518	4.8983e-13	0.650675	9.41342e-05	0.924361	0.470787	0.47661	1.08373e-05	0.290965	3.37234e-09	0.518872	5.86722e-06	0.375077	6.23048e-07	0.326364	5.5584e-10
tagG	2.0472	1.85695e-10	1.08954	0.0806302	1.30939	0.00067438	1.14965	0.0510146	0.671648	0.00106935	0.836661	0.114904	1.25278	0.108506	0.799878	0.205725
tagH	2.12908	2.11437e-09	0.795605	0.0017151	1.42387	9.45567e-05	1.42374	0.00422787	0.567238	0.000688931	0.42947	1.83358e-05	1.66457	0.00048991	0.739012	0.0330486
tagO	1.00445	0.924272	1.08377	0.197336	2.44136	8.83763e-10	1.58921	2.86075e-06	1.05229	0.589514	1.6923	1.01023e-05	1.231	0.103831	1.17473	0.0699963
tasA	0.277048	5.9508e-14	0.6019	3.18609e-06	0.640416	0.00103369	0.478693	1.23461e-07	0.395049	1.14249e-08	0.814742	0.00298245	0.131552	7.7834e-11	0.750932	0.0231915
tatAC	0.449714	5.4652e-05	0.843661	0.154333	0.919618	0.785535	0.941066	0.283152	0.625986	0.0148769	1.01116	0.92311	0.134025	4.94292e-07	0.814039	0.317258
tatAD	1.8568	0.0581077	1.09296	0.311976	2.57073	NA	1.2233	0.253769	1.26913	0.127045	0.755815	0.0164422	1.00729	NA	0.921469	0.645238
tatAY	1.4767	1.54494e-06	0.962137	0.448153	1.33048	0.000367446	1.19989	0.0192771	1.84537	7.63569e-06	0.868669	0.174376	1.53465	0.0157359	1.18657	0.117953
tatCD	0.818137	0.58218	1.12959	0.00995516	3.20096	NA	1.06633	0.431773	1.18881	0.141749	1.25644	0.00103932	1.39469	0.420522	1.09069	0.639812
tatCY	1.44723	7.56484e-06	0.778559	0.00184757	1.79102	6.29388e-06	1.04082	0.649904	1.75549	1.50129e-06	0.617954	0.000178058	1.01939	0.918828	0.91776	0.348932
tdh	0.420598	1.50862e-10	1.42111	0.000332933	0.950305	0.583882	0.682032	7.47068e-06	0.879529	0.128598	0.939241	0.236612	0.645926	0.00352814	1.06915	0.463872
tdk	0.497577	2.67598e-08	0.97105	0.426898	1.55668	0.00734982	0.92386	0.167936	0.970394	0.774087	0.970568	0.521227	1.65897	0.000436257	0.773729	0.0107404
tenA	1.02321	0.809944	1.0482	0.189936	0.774812	0.318634	1.00128	0.978116	1.15732	0.162644	0.951348	0.303724	1.076	0.558757	0.849459	0.061911
tenI	1.14607	0.255622	1.11219	0.0253225	0.721642	0.14594	0.967506	0.519456	1.42964	0.00242771	0.927053	0.378978	1.31413	0.236695	1.29138	0.0301733
tepA	0.965862	0.866559	1.2712	0.00281145	1.44079	0.136073	1.01636	0.817268	1.10778	0.305599	1.01008	0.827002	0.627567	0.0237066	0.918094	0.350339
tetB	0.744468	0.000366127	1.05045	0.138599	1.23522	0.138533	0.936149	0.180982	1.40041	0.183968	0.964609	0.448696	0.699839	0.00776988	0.978798	0.836795
tetL	0.704518	0.00140232	0.89125	0.0809379	0.65358	0.102126	1.01168	0.827181	0.873288	0.136377	0.886037	0.0522505	0.436626	1.14879e-05	1.66407	0.0261921
tgl	0.671324	0.00366244	1.17219	NA	2.09687	0.00554121	0.872643	0.0384314	0.802637	0.0661595	1.13808	0.0739946	0.857055	0.389012	1.1413	0.270193
tgt	0.902349	0.048563	0.692559	2.43427e-05	1.11161	0.124379	0.838739	0.00509048	0.689012	0.000169793	0.864376	0.00463509	0.834573	0.110285	0.889737	0.158212
thdF	1.65986	3.40256e-09	0.865744	0.0372743	1.5469	0.000182344	1.61109	0.000400764	0.815209	0.025061	0.649413	4.77451e-06	2.50816	4.71811e-07	0.835375	0.0431734
thiC	1.24169	0.000340491	0.975479	0.591968	1.74677	5.09409e-06	1.17051	0.00619064	1.22477	0.0824927	0.952754	0.470839	1.33632	NA	0.570397	7.98097e-06
thiD	1.33399	4.73233e-05	1.06004	0.160795	0.670166	6.98984e-05	1.64808	3.56225e-06	#VALUE!	NA	1.42902	2.37557e-05	1.29908	0.0312067	1.16395	0.0953761
thiE	0.992981	0.886019	1.04979	0.265481	1.97943	0.00266165	0.953385	0.276437	1.5688	7.44256e-05	0.970693	0.493664	1.0851	0.568295	1.02669	0.767459
thiF	1.15229	0.0361085	1.12905	0.0262333	1.16117	0.13101	1.00911	0.858091	1.46831	0.000229503	0.951785	0.456617	1.10246	0.48676	1.19259	0.115244
thiG	1.02438	0.787154	0.800322	NA	0.996653	0.984891	0.571299	9.19067e-05	0.989117	NA	0.49195	0.000107665	1.00212	NA	1.24416	0.147595
thiL	0.518509	1.06477e-09	0.583191	7.47536e-05	1.4556	0.00028279	0.634481	8.64104e-06	1.05622	0.505515	1.36297	0.0480764	0.754145	0.0639764	0.906072	0.268812
thiM	1.55232	3.48273e-08	1.202	0.00106237	1.67321	0.000119526	1.17867	0.00716626	2.49791	1.08372e-09	0.862301	0.00823129	2.01301	0.000149702	1.2094	0.0705768
thiS	0.924046	0.368582	1.0508	0.246684	1.0823	0.717078	0.956003	0.359298	1.09258	0.439212	0.920888	0.117638	0.821609	0.228707	0.951094	0.604585
thrB	0.466428	4.24944e-09	0.700168	0.000984546	0.159242	2.26641e-12	1.83502	1.308e-06	1.49209	0.000204584	0.856268	0.01834	0.798238	0.0518433	0.811142	0.0634497
thrC	0.422326	2.25417e-10	0.666013	0.00180217	0.197104	5.88014e-10	2.10764	4.99832e-06	1.39094	0.00182044	0.769146	0.00220715	0.672333	0.0014533	0.76022	0.00748636
thrS	0.589943	1.99912e-08	0.741662	0.000863315	0.912545	0.165223	0.677932	0.000157664	0.786428	0.0131769	0.740652	0.000324205	0.503182	9.88626e-05	0.877979	0.384582
thrZ	0.969248	0.712592	1.04911	0.220867	1.02231	0.940226	1.16743	0.0273232	1.55133	0.00018059	0.77408	0.0429794	0.608263	0.00381917	0.9165	0.572644
thyA	1.08863	0.582803	0.812558	0.0971586	0.260541	0.0138655	1.02096	0.687211	0.703058	0.0321184	0.770588	0.0155036	0.570282	0.00268906	0.846915	0.218765
thyB	1.03646	0.537259	1.13223	0.123252	1.2218	0.186619	0.984916	0.741741	1.23648	0.0130661	0.896431	0.0255553	1.77564	0.000361521	1.01948	0.828627
tig	0.772708	0.00020146	0.554868	2.74092e-06	1.1891	0.0467346	1.01393	0.769794	0.523728	2.52442e-05	0.641277	9.6098e-06	1.12023	0.396331	0.571959	0.000151988
tkt	1.3941	5.32807e-06	0.686885	0.000361066	0.380479	1.44577e-08	0.654074	0.000245562	1.42129	0.00138934	0.599474	1.31529e-06	1.02669	0.838121	1.02917	0.755868
tlp	0.855844	0.371657	1.06001	0.111325	0.35703	0.052498	0.990364	0.858012	0.932891	0.507954	1.01983	0.639521	1.283	NA	1.08971	0.321884
tlpA	0.72232	3.9758e-05	1.0126	0.857872	1.88085	0.000137737	0.80168	0.00335405	0.997963	0.986497	1.35737	0.00079681	0.941825	0.601547	0.925443	0.425637
tlpB	0.817105	0.0067423	0.759817	0.0681704	0.938816	0.662568	0.617116	1.06417e-05	1.0478	0.662555	1.04997	0.322696	1.52282	0.00458543	0.850737	0.0959027
tlpC	0.768712	0.00226916	0.818134	0.00499648	3.77495	0.000202867	0.408094	1.85702e-06	0.458767	8.43097e-06	1.08513	0.15859	0.431266	0.00218756	0.883349	0.204435
tmk	1.85521	8.69532e-07	1.821	4.23685e-06	1.08831	0.373364	1.3023	0.000770989	0.897235	0.376151	1.27638	0.0140034	1.89559	4.27398e-05	1.20333	0.299984
tmrB	0.842259	0.187266	0.890628	0.0843851	0.506486	0.131773	1.50258	0.000734107	1.33404	0.047166	0.857165	0.0237494	0.737531	NA	1.05731	0.727861
tnrA	0.59947	0.000434697	1.07065	0.108108	1.40035	0.466989	0.889914	0.0640994	1.45743	0.00115104	1.4465	0.00022111	0.988191	NA	1.25318	0.0418296
topA	1.12975	0.0287027	1.07261	0.0663637	1.06684	0.34731	1.0399	0.530955	1.0124	0.893803	1.13663	0.00421605	1.52515	0.0129047	0.946119	0.513991
topB	0.953848	0.3848	0.801781	0.00700964	1.30936	0.000493262	0.983189	0.747925	1.32648	0.0111909	0.991575	0.874033	0.95024	0.699318	1.03082	0.758744
tpiA	1.26014	0.00408983	1.04472	0.432447	0.304084	4.01072e-09	0.822099	0.0166049	2.07775	8.70818e-08	0.602945	2.06607e-05	1.13465	0.356812	1.27008	0.0443598
tpx	1.60236	7.96363e-08	1.06015	0.194545	0.113262	1.94081e-10	0.538185	0.000502808	5.77897	1.99729e-13	0.437414	1.61696e-07	1.55942	0.00370449	1.50958	NA
treA	1.02633	0.781952	1.00937	0.824749	2.07164	0.00746784	0.92978	0.148471	0.850496	0.141974	1.82828	3.19332e-05	1.18299	0.385317	1.3054	0.0146042
treP	0.867541	0.529538	1.1848	0.00219197	2.68673	0.00598975	#VALUE!	NA	1.24008	0.0460269	#VALUE!	NA	1.3996	NA	1.24143	0.0727809
treR	1.08598	0.256625	1.08357	0.0833207	3.7877	3.1648e-12	1.1405	0.0193502	0.678343	0.000111863	1.12291	0.355139	1.49104	0.0239544	1.01991	0.847865
trkA	2.59797	6.12549e-07	0.965938	0.765752	1.82909	0.227808	1.26327	0.0135463	1.14184	0.307289	0.839605	0.0384922	1.20199	0.2391	1.26924	0.0893114
trmD	0.371366	2.74271e-11	0.481663	1.66739e-05	0.750795	0.00080638	0.506701	4.71208e-06	0.416666	1.0074e-08	0.704721	1.51668e-05	0.585938	0.00142974	0.682622	0.000788199
trmU	1.92183	5.86132e-10	0.937228	0.149286	1.60639	9.18389e-06	1.24095	0.00165781	0.981377	0.797054	0.832389	0.00366387	1.47806	0.00381848	0.850996	0.113757
trpA	1.21925	0.00330284	0.532114	2.80572e-05	1.09777	0.321015	1.5509	5.40632e-05	0.842179	0.0275804	1.74905	4.14411e-05	0.646026	0.00171311	0.907408	0.317476
trpB	2.07616	1.80612e-08	1.00128	0.979081	0.863124	0.248389	0.970338	0.636641	0.82466	0.00938894	2.09508	4.24392e-06	1.52667	0.00462472	1.07543	0.55733
trpC	2.08207	6.61417e-08	0.748793	0.00701943	0.856634	0.13129	1.03433	0.754934	0.787418	0.0112959	1.9978	9.451e-06	0.885969	0.54769	0.93337	0.721496
trpD	3.04451	3.38774e-09	1.06587	0.133145	0.882324	0.261994	0.996859	0.955785	0.819019	0.011065	1.28013	0.00130174	1.2535	0.240843	1.19301	0.225799
trpE	3.86736	4.39864e-09	0.733976	0.0305509	1.02077	0.926034	0.85298	0.326956	0.882131	0.111232	2.05803	3.942e-05	1.5606	0.0547607	1.5129	0.0273346
trpF	3.62115	2.80294e-11	0.754135	0.00624613	0.814938	0.162253	0.909489	0.365371	0.802073	0.0122084	2.74933	1.62312e-07	1.45218	0.0428318	1.24459	0.0839284
trpS	1.04814	0.33823	0.545583	1.57106e-05	0.289603	4.42143e-09	1.24202	0.0168852	2.42328	8.85462e-09	0.795164	0.00214476	0.405492	NA	1.08766	0.367479
truA	1.98929	5.85223e-07	0.517992	5.60421e-06	2.4568	2.62288e-08	1.71136	2.31564e-05	0.554249	7.45702e-06	1.89298	9.54617e-05	0.812426	0.0986842	0.899278	0.421995
truB	2.12447	1.20732e-09	0.590489	4.38687e-06	1.17837	0.151628	1.18611	0.00846617	1.09352	0.43277	0.864133	0.0290369	1.48101	0.0249734	0.930618	0.504289
trxA	2.29363	1.30195e-10	1.94086	6.87527e-06	0.859301	0.405875	1.67903	2.17153e-06	3.07724	1.5531e-07	1.12883	0.0117268	3.10765	4.22849e-08	1.30721	0.0105167
trxB	4.71377	1.33227e-15	1.58503	0.000819117	0.878171	0.0841872	2.9843	8.82478e-10	3.97199	1.65367e-10	0.724983	0.00173648	3.56457	3.50923e-07	1.3593	0.025601
tsf	0.927968	0.140187	0.392327	1.97341e-07	0.885201	0.219132	0.465775	1.32309e-08	0.304782	1.70379e-08	0.683919	0.00353754	0.536668	0.000254489	0.695327	0.0189634
tuaA	1.19483	0.281493	1.13264	0.0143965	1.24252	0.581126	1.08827	0.208361	1.26381	0.0271357	0.806476	0.0742728	0.953816	0.764815	1.12636	0.391197
tuaB	1.77431	5.80745e-05	1.11042	0.0176088	0.607896	0.270513	0.953828	0.598052	1.27587	0.130901	0.979551	0.690952	1.27276	0.119637	1.08061	0.437852
tuaC	1.03945	0.723444	1.05318	0.206379	0.993284	0.987154	1.04108	0.674977	1.15239	0.529353	0.704484	0.00267311	0.895466	0.430348	0.957433	0.836352
tuaD	0.883381	0.344198	1.15667	0.00560652	0.959989	0.862375	1.09131	0.291515	1.2079	0.224193	0.750774	0.0124329	2.10629	0.0691212	0.920832	0.505058
tuaE	1.98431	2.58641e-07	1.01051	0.776842	1.1017	0.573021	1.12336	0.0674578	1.31224	0.00628084	0.936896	0.394821	2.06215	2.37262e-05	1.00499	0.972107
tuaF	1.17042	0.0690467	1.12956	0.00407448	1.23055	0.52355	1.09831	0.134338	1.08641	0.468274	0.798197	0.00771895	1.10021	0.540316	1.01985	0.895872
tuaG	0.993587	0.935174	1.13035	0.0403603	0.86053	0.606498	1.14376	0.0625943	1.16371	0.216398	0.768112	0.0148319	1.17259	0.351049	0.643797	0.00528061
tuaH	1.97418	0.000255655	1.05223	0.32971	1.3136	0.360458	1.09005	0.119602	1.40679	0.00101607	0.965917	0.68011	1.9186	0.000425906	1.07811	0.640546
tufA	0.808924	0.000627883	0.692336	6.05534e-05	1.0894	0.0380418	0.60606	4.74417e-05	0.945107	0.542359	0.793011	0.0302808	0.827811	0.10525	1.04282	0.547997
tyrA	1.12051	0.131617	0.713497	0.000311405	0.66124	0.0236078	0.746403	0.000193577	1.14638	0.0881807	0.777693	0.000333876	0.829984	0.104746	1.20578	0.106908
tyrS	0.934783	0.306313	0.893483	0.0177202	1.18019	0.569755	1.04233	0.345594	1.06135	0.495767	0.791115	0.00010896	0.746504	0.0486848	0.917181	0.289955
tyrZ	1.39004	0.0531686	0.978336	NA	0.504564	0.309588	0.993714	0.951201	0.97447	0.877853	0.654476	NA	1.86631	0.00753527	0.684288	NA
udk	0.633038	1.07024e-07	0.631077	8.82797e-06	3.21819	3.94193e-10	0.512368	4.85536e-06	0.385205	9.91004e-10	0.957675	0.616602	1.86469	0.000146413	0.741743	0.0385469
ugtP	0.808395	0.000387101	0.69254	0.00062405	0.847617	0.0272833	1.07562	0.280293	1.03295	0.690563	0.689599	6.45867e-06	0.51565	9.02136e-05	0.770299	0.00739886
ung	1.49776	7.9363e-06	0.944882	0.396575	1.11411	0.290543	1.00395	0.944068	1.03057	0.696354	0.828039	0.00121629	2.1094	1.96427e-05	1.16479	0.113477
upp	0.649607	0.000643541	0.68507	0.000424972	2.54233	1.04111e-08	0.650173	3.47796e-06	0.425685	3.02456e-05	1.03893	0.602051	0.207787	2.17485e-07	0.815013	0.0868922
uppS	0.926375	0.210242	0.953897	0.342745	1.75102	2.30278e-07	1.23454	0.0013357	0.722527	0.00319235	1.02055	0.764058	0.651891	0.00438457	0.808878	0.114162
ureA	0.52118	8.88784e-05	1.36695	0.00177723	0.5439	0.104013	1.01036	0.881707	2.263	9.31553e-06	0.822233	0.0546692	4.10684	4.7045e-08	0.725212	0.00372407
ureB	0.714072	0.0180558	1.07892	0.0388463	0.61636	0.0467315	1.12191	0.150632	1.97031	1.36431e-06	0.811719	0.0428122	4.65315	2.35287e-08	0.896794	0.420185
ureC	0.763345	0.0171221	1.44321	3.42244e-05	0.588485	0.092354	1.0339	0.538736	2.09947	0.000594687	0.738636	0.000895618	3.1349	2.63235e-07	0.904238	0.491511
usd	0.667748	0.00249791	1.00605	0.902872	1.84443	0.0636142	0.948393	0.306091	0.755743	0.17843	0.849818	0.00198489	0.944805	0.705274	1.06794	0.543457
uvrA	1.43589	1.7714e-05	1.2031	0.000848723	1.10867	0.19256	1.02169	0.668755	1.26364	0.00755129	1.04126	0.378194	1.441	0.00471307	1.21363	0.0474758
uvrB	1.72758	5.06757e-09	1.16846	0.000487029	1.08735	0.312166	1.01085	0.800678	1.41343	0.00013792	1.08419	0.144082	2.0029	3.65043e-05	1.1261	0.170133
uvrC	1.95036	2.8006e-09	1.40224	2.27649e-05	1.40071	0.100399	2.44011	0.204754	1.20567	0.022215	7.75841	NA	3.06125	9.13395e-07	1.15405	0.231866
uvrX	0.386312	1.97816e-07	0.892477	0.260083	0.273789	0.0249237	0.664402	6.93481e-05	0.745638	0.0708014	1.0383	0.739548	0.156486	5.45041e-09	0.862817	0.530761
uxaA	0.932056	0.233738	1.00072	0.982496	1.07596	0.703897	0.947405	0.272819	1.47121	0.000130688	1.06746	0.142972	1.14371	0.397569	1.09942	0.262292
uxaB	0.79097	0.125824	1.10732	NA	1.63439	0.332686	0.95799	0.60613	1.147	0.55192	0.995846	0.946538	0.782253	NA	1.14665	0.171488
uxaC	0.590101	1.40679e-05	1.03506	0.565408	0.978298	0.908729	0.740266	0.000657677	0.862622	0.148883	0.852735	0.00371346	0.817001	NA	0.968267	0.684169
uxuA	0.760458	0.0331993	1.00695	0.847209	1.46253	0.109383	1.02785	0.57372	0.968788	0.737135	1.03155	0.501882	0.732942	0.160888	0.918126	0.354757
valS	0.883561	0.0183308	0.648254	5.63205e-06	0.725791	0.000430105	0.892097	0.10265	1.00959	0.908155	0.874262	0.0221652	0.307571	2.37593e-07	1.03711	0.797192
veg	0.826027	0.00173606	0.888577	NA	1.47774	0.000312471	0.896907	0.0406036	1.23247	0.0276097	1.98639	2.41691e-06	0.671123	0.00572497	1.21524	0.079859
vpr	0.673445	0.0207788	1.38028	0.00438782	0.893909	0.760071	0.422689	2.31985e-05	1.75162	0.00497458	0.607213	0.000477957	2.87554	1.6131e-06	1.17377	0.508482
wapA	0.3469	1.91991e-12	0.938093	0.15183	0.870791	0.0705876	0.122174	3.18113e-11	0.400542	3.94268e-07	1.10233	0.144158	0.15664	2.84549e-09	0.872973	0.196452
wprA	0.408294	8.27405e-12	0.94789	0.151468	0.205339	2.47258e-12	0.238468	2.13548e-08	0.441369	1.10782e-06	0.540271	2.91726e-05	0.109578	1.14391e-08	0.789428	0.0464107
xepA	0.722675	0.00698751	1.11431	0.00955799	1.64778	0.140167	1.10281	0.0532167	0.920904	0.419535	0.963326	0.465666	2.09579	3.39129e-05	0.928286	0.459186
xhlA	0.97184	0.752424	1.22616	0.00279456	1.98094	0.0017337	0.996514	0.936658	1.09433	0.275369	0.936752	0.191802	1.61289	0.00263561	1.07416	0.524523
xhlB	0.63185	3.65476e-06	1.51702	9.3488e-05	1.66107	0.0107901	0.972704	0.629248	0.791822	0.0398845	0.910915	0.271115	1.88322	0.000209622	0.781082	0.170126
xkdA	0.637672	0.00459828	1.08918	NA	1.59685	0.000118124	2.6828	5.17459e-07	0.797356	0.0641845	1.61631	9.45025e-05	1.01887	NA	1.26136	0.129196
xkdB	0.859457	0.409247	1.00462	0.886198	1.58694	0.474556	1.1327	0.0197558	1.07605	0.462179	1.09859	0.198441	1.1534	NA	0.937425	0.403699
xkdC	1.03779	0.791715	1.16182	0.00515821	1.14058	0.763486	1.06157	0.366579	1.2836	0.0712834	1.14448	0.0877479	1.29664	NA	1.07167	0.555081
xkdD	0.602066	0.0171631	1.0118	0.85134	0.776611	0.536964	1.00463	0.945013	1.08227	0.631636	1.25265	0.0268501	0.634232	NA	0.942483	0.607912
xkdE	1.05463	0.615985	1.14672	0.00307638	1.15767	0.669464	1.1625	0.0329797	1.25076	0.0511654	0.772417	0.00771363	1.68413	0.0211037	1.01702	0.870241
xkdF	0.931333	0.299124	1.28953	0.00506901	1.70457	0.000231094	1.15876	0.0452146	1.49453	0.000141275	0.926787	0.454977	2.40017	0.000104006	1.10722	0.389365
xkdG	0.738699	0.000243323	1.14086	0.0282442	1.87672	0.000199055	1.15195	0.0261567	1.02148	0.802139	0.960438	0.636178	2.47828	9.32266e-06	0.832405	0.145758
xkdH	0.878418	0.0414016	1.40233	0.000190543	1.77199	0.00124854	1.29364	0.00173187	1.01018	0.908093	0.767187	0.014077	2.06054	0.000174441	1.12849	0.288489
xkdI	0.949195	0.373807	1.20711	0.00287963	1.8857	2.04367e-05	1.14615	0.0318487	1.24726	0.00455	0.89756	0.186257	3.21094	1.24639e-06	1.12587	0.386093
xkdJ	0.749938	0.00216552	1.3265	9.39321e-05	1.76726	0.00217299	1.29281	0.00386652	0.877217	0.144051	0.863782	0.0647596	2.18159	0.000116676	0.789393	0.0459338
xkdK	0.918682	0.268738	1.60676	2.58678e-05	1.48754	0.00495447	1.07935	0.142261	0.862195	0.0970198	0.697556	0.0112638	2.08044	0.00188102	1.0424	0.640915
xkdM	1.00135	0.982065	1.32673	0.000608615	1.75644	0.00189699	1.12889	0.0483694	1.01075	0.901867	0.827372	0.146148	2.10424	0.000141301	0.994206	0.955804
xkdN	0.813657	0.0765592	1.17138	0.0256982	1.47678	0.610279	1.14362	0.0965467	2.34674	NA	0.760878	0.0778685	1.58707	0.0134383	0.734863	0.183792
xkdO	1.00118	0.985055	1.21125	0.00134702	1.93107	0.00114154	1.15244	0.0661447	0.720007	0.0710286	0.865222	0.150651	2.03358	0.000862575	1.02042	0.837834
xkdP	0.944655	0.412483	1.19764	0.00110921	1.76058	0.0218812	1.08855	0.176154	1.12073	0.365279	1.06396	0.562505	1.72517	0.00186492	0.855767	0.112999
xkdQ	0.776495	0.0056082	1.06241	0.102249	1.9522	0.00691164	1.17987	0.0739565	0.780624	0.0167336	0.793853	0.107363	1.99404	8.72443e-05	0.724099	0.0069916
xkdR	0.92953	0.24817	1.2832	0.00258178	1.5461	0.178613	1.14458	0.105521	0.798148	0.0694129	1.48268	0.00035684	3.14977	0.00164369	0.823406	0.165236
xkdS	0.976637	0.743176	1.23169	0.00206478	0.957887	0.887507	1.21956	0.0108153	1.40144	0.000619814	1.15025	0.125723	1.76086	0.00101423	1.10239	0.425168
xkdT	0.887604	0.210493	1.09195	0.0628846	1.85406	0.0224336	1.06806	0.213142	0.881488	0.173757	1.06419	0.271075	2.09269	7.0947e-06	0.785453	0.0153734
xkdU	0.707047	0.000531855	1.34018	0.00086697	1.47465	0.130629	0.979842	0.735847	0.803361	0.0212554	0.918642	0.132777	1.65352	0.00114273	0.914222	0.4087
xkdV	0.82835	0.0871479	1.09391	0.029202	0.916679	0.825934	1.04417	0.361792	0.788866	0.0393725	0.905275	0.120843	1.71701	0.00137449	0.955185	0.670519
xkdW	0.849909	0.15474	1.15674	0.00281841	1.65636	0.115863	0.922977	0.0897177	0.768055	0.0270423	0.918187	0.278807	1.92751	0.000484513	0.973899	0.810381
xkdX	0.781951	0.00276535	1.27674	0.0136795	1.11896	0.687793	0.945501	0.342183	0.870212	0.250473	0.851193	0.0695727	1.90584	0.000274629	0.808747	0.188817
xlyA	0.869651	0.131453	1.07577	0.0803139	0.961848	0.928967	1.06298	0.189771	1.01334	0.900897	0.978725	0.652912	1.93205	0.000445376	0.837892	0.230152
xlyB	0.61242	2.41836e-07	1.20166	0.00115251	1.52711	0.0971612	0.933906	0.135243	1.03007	0.78405	0.853379	0.00333314	1.60317	0.00198745	0.861182	0.0523986
xpaC	2.55006	7.8248e-11	1.97759	2.41358e-05	1.00482	0.956504	0.431754	7.07106e-06	1.23406	0.0537594	1.89081	0.000210851	1.11241	0.473066	2.47686	4.32233e-08
xpf	0.844343	0.474601	1.18719	0.00339786	0.561343	0.375232	1.00875	0.897391	1.55217	0.00314664	1.14796	0.151993	1.12266	NA	1.12558	0.297832
xpt	0.423448	1.20599e-09	0.826495	0.00614589	1.86846	5.41963e-05	0.819437	0.00486004	0.74952	0.0236557	0.817515	0.000576193	0.405954	0.00026341	0.690154	0.01759
xre	0.0726655	NA	1.07586	0.0757926	1.36217	0.00855142	1.25512	0.00103201	1.09002	0.461291	3.81496	3.9603e-07	0.455241	0.0236795	0.808533	0.0539919
xsa	0.945771	0.380895	1.26401	0.00233124	2.15129	0.00244601	0.856965	0.0110986	1.41054	0.00147009	0.914379	0.0717829	0.800852	0.0558591	1.02223	0.795714
xtmA	1.09762	0.279982	1.14177	0.00566639	0.961332	0.91342	1.26335	0.00197654	1.45047	0.00323238	2.1571	1.96928e-07	1.91503	NA	1.16807	0.152009
xtmB	0.885312	0.0720151	1.1071	0.057028	1.83386	0.0656458	1.33731	0.000276771	1.17881	0.0780061	1.12449	0.207097	2.04897	0.000160307	1.02139	0.817692
xtrA	0.801299	0.127432	1.09602	0.103546	2.22657	0.225048	1.04125	0.444218	1.33326	0.00225667	1.03093	0.73353	0.57771	0.0392914	1.20823	0.0414345
xylA	0.510337	0.000170045	1.01381	0.794122	0.326143	0.0775435	1.02626	0.690218	1.63483	0.000310175	0.982921	0.726789	0.64651	0.0134499	0.976582	0.865686
xylB	0.457484	1.48117e-05	1.36781	0.00245185	0.628598	0.241544	1.26708	0.00309817	0.92889	0.542522	0.997917	0.962403	1.36941	0.0326717	0.843356	0.270089
xylR	0.814642	0.252977	0.933039	0.346571	1.31259	0.320404	1.29936	0.000194317	1.0176	0.904776	1.01428	0.772041	0.950048	0.734354	0.956786	0.693027
xynA	0.752548	0.00210261	0.831296	0.0032812	1.48904	0.00233431	0.315137	3.07108e-08	7.88593	2.65965e-10	0.791044	0.00128718	0.291078	1.25426e-06	0.952112	0.68914
xynB	1.10114	0.5047	1.0441	0.413756	0.448455	0.181526	1.01272	0.78521	0.701316	0.0269161	0.981148	0.764761	0.353674	0.000186622	1.1104	0.450312
xynD	0.492597	2.54175e-09	0.946821	0.271526	0.539357	0.0103288	0.712618	0.000337982	0.56851	0.000415276	0.779762	0.000347948	0.316993	2.37372e-05	0.89217	0.219789
xynP	1.81584	0.0489492	1.04373	0.580271	1.41927	0.361684	1.10225	0.259984	0.811985	0.181463	0.975006	0.689012	0.459476	0.0148997	1.35047	0.130625
yaaA	0.981741	0.766384	1.11524	0.00678309	1.32885	0.0019225	0.998533	0.981107	1.23838	0.0323483	1.1052	0.41955	1.69066	0.00553432	1.04977	0.610596
yaaB	0.911409	0.107626	0.626619	0.000178319	1.29242	0.00144967	0.827315	0.0626973	1.20303	0.0278409	0.970614	0.786444	1.33683	0.0681743	0.952796	0.661545
yaaC	1.87713	2.58564e-10	1.36783	0.0542976	1.17651	0.00247063	1.33617	0.0143055	1.18827	0.103407	1.05898	0.481303	1.35615	0.0628506	1.09088	0.37696
yaaD	0.585148	2.04133e-08	0.74503	0.00718362	0.410136	3.29862e-09	0.516704	6.3212e-05	0.946721	0.490493	0.736876	0.000490014	0.312998	4.11357e-06	0.814663	0.0387438
yaaE	0.478421	1.06528e-10	0.641432	3.47412e-05	0.331449	7.21739e-11	0.458096	4.7058e-06	1.03369	0.739758	0.772809	0.00182029	0.307587	4.78695e-07	1.00102	0.99228
yaaH	1.29264	0.0236378	1.1038	0.0383795	1.08449	0.796958	1.06052	0.456761	1.36807	0.00854253	1.14481	0.233793	1.35725	0.0872533	1.10714	0.281032
yaaI	0.896876	0.610999	1.52447	NA	0.991675	0.98256	0.418587	0.0481328	1.14952	0.3695	0.929293	0.654372	1.41949	NA	1.16744	0.123152
yaaJ	2.13937	0.00182876	0.931075	0.245406	0.985975	0.935122	1.14591	0.108429	1.46219	0.00213328	1.32525	0.0196052	1.02627	NA	1.21571	0.0669009
yaaK	1.92113	1.75711e-07	1.22609	0.00393373	1.47485	0.000629597	1.43253	0.00328332	1.59145	0.00168695	1.09453	0.463606	1.29448	0.0506791	1.04634	0.701291
yaaL	1.35843	4.74996e-05	0.977365	0.593047	1.36587	0.000127915	1.30743	0.0110012	1.46799	0.000553613	1.15449	0.167854	1.86996	0.000607081	0.991844	0.937551
yaaN	4.02737	3.74478e-13	6.82217	3.0143e-08	1.06685	0.50321	0.433479	1.33895e-08	1.15108	0.151532	2.63885	5.7102e-07	1.51111	0.144673	1.81821	8.78731e-05
yaaO	1.8798	2.38662e-07	1.4682	0.000313747	0.339509	0.0454348	1.11175	0.0605025	1.06437	0.56083	1.23548	0.0310089	2.00451	0.000313562	1.38534	0.0125074
yaaQ	1.31165	0.000159952	1.80346	7.11436e-05	0.872872	0.0749819	0.805098	0.0010391	1.23372	0.0689572	0.966491	0.593451	1.1475	0.317303	1.1989	0.184772
yaaR	1.40755	9.98223e-05	2.25011	3.03309e-06	0.892005	0.112598	1.01276	0.813117	1.47243	0.00422554	0.995422	0.961109	1.11912	0.364396	1.15897	0.301194
yaaT	1.2308	0.000741011	1.48283	2.5977e-05	1.56651	6.39668e-06	1.37817	4.1177e-05	1.17064	0.0948937	1.1925	0.00637019	1.41671	0.030718	0.827381	0.145224
yabA	1.33842	0.000696361	1.35999	8.60782e-05	1.69967	3.28074e-06	1.32289	7.29053e-05	1.45722	0.00276634	1.37756	0.00155359	1.14443	0.382714	1.07707	0.54273
yabB	1.18053	0.0674094	1.2129	0.000523804	1.87715	2.26943e-06	1.2695	0.00121857	0.896231	0.339777	1.6093	0.000259731	1.32169	0.0375315	1.15499	0.328126
yabC	1.14667	0.041203	1.26657	0.000145824	1.49987	0.000351528	1.16597	0.00426803	1.27817	0.0396906	1.43762	0.000311713	0.976672	NA	1.01876	0.849946
yabD	0.729818	0.000622741	0.98771	0.833265	0.476466	0.00063537	0.821471	0.00398264	1.12292	0.372214	0.910164	0.2663	1.17602	0.266894	0.814262	0.0896752
yabE	0.675498	0.00179843	0.830424	NA	0.701582	0.000431164	1.13247	0.0486147	0.802528	0.0584698	1.00643	0.936251	0.590866	0.0204239	0.92471	0.463179
yabG	1.15282	0.371069	1.23978	7.79071e-05	0.433725	0.187656	1.0075	0.875889	1.84231	0.00233421	1.38902	0.00463043	1.3799	NA	0.941201	0.644428
yabJ	0.725557	1.60937e-05	0.795612	0.00325295	0.954862	0.629371	0.754823	0.000357501	1.59432	0.0046555	0.912289	0.249865	0.561797	0.000337873	0.863468	0.143835
yabK	1.02022	0.769909	0.81477	0.073312	0.52336	0.0014476	0.628684	3.08796e-05	1.03343	0.726979	1.00913	0.907006	1.86627	0.00152485	0.815325	0.026865
yabM	2.40971	4.0503e-09	1.04841	0.341416	2.35593	0.000117574	1.13971	0.123508	0.983015	0.890521	1.06309	0.329191	1.99477	0.000403531	0.886506	0.237338
yabN	1.45393	0.00156975	0.88165	0.0276308	3.8039	7.61136e-12	1.4244	0.00170741	0.932868	0.385541	1.25921	0.000865239	1.03312	0.818681	0.99347	0.961542
yabO	1.35343	1.98603e-05	0.864013	0.0137379	3.19821	6.04129e-09	1.33443	0.00109226	0.839893	0.0394894	1.18508	0.00332948	0.835239	0.37035	0.842654	0.0714777
yabP	1.56835	1.29301e-06	0.875297	0.0135996	2.60576	1.45409e-08	1.2924	0.00839037	0.898584	0.243031	1.1701	0.00477844	1.1088	0.481226	0.938305	0.508734
yabQ	1.55496	0.000211527	0.827055	0.0076192	3.555	1.72949e-09	1.31224	0.00981331	0.807838	0.0217525	1.12243	0.040003	1.1132	0.391506	1.40551	0.0901369
yabR	1.29741	0.00777193	0.815954	0.00453386	1.50666	0.00032905	1.91822	6.69192e-08	1.79378	0.000195333	1.41306	2.73142e-05	1.07691	0.692712	0.81323	0.081252
yabS	1.46119	0.00468656	0.638804	0.00782071	0.766166	0.184662	1.94867	0.122329	0.897269	0.320012	1.1074	0.302015	1.33389	0.37712	0.85862	0.472527
yabT	2.18946	0.000415805	1.13853	0.0373216	0.346146	0.172289	1.55541	0.000135816	2.54893	9.76991e-08	2.64949	1.04808e-08	1.25821	0.285597	1.04026	0.743339
yacA	2.62642	2.23613e-09	1.08257	0.048273	1.66576	9.54295e-05	1.35587	0.00626885	2.30534	0.000122344	1.22716	0.00242118	2.39107	8.81438e-06	1.27197	0.139075
yacB	1.8241	4.83838e-05	1.05115	0.183881	1.07121	0.46757	1.1922	0.0163817	1.7761	1.63035e-05	1.13385	0.011819	1.58795	0.0108031	1.33404	0.0639176
yacC	1.36079	6.3378e-05	0.756821	0.000266395	0.910135	0.462687	0.834564	0.0051875	1.0366	0.638011	0.803303	0.000689188	1.44576	0.0372465	0.797575	0.0237361
yacD	1.04872	0.655735	0.828805	0.00611441	0.578981	0.0225746	0.440344	4.12986e-08	1.06648	0.440066	0.619902	3.36241e-07	0.944075	0.695148	0.746163	0.00847231
yacF	0.710282	2.03957e-06	0.891492	0.0218734	1.21531	0.00379224	1.36156	0.000118487	0.822401	0.0179474	1.05763	0.292368	1.05909	0.703894	0.844302	0.074399
yacK	1.90298	2.76474e-09	1.26714	0.000857466	0.733721	0.00102559	1.48764	1.22303e-05	1.83293	0.000193042	1.1374	0.00687227	1.86365	0.000316919	1.38392	0.00241195
yacL	1.73413	2.21983e-08	1.6653	7.76157e-06	0.826108	0.0429264	1.83078	1.54982e-06	1.21475	0.119789	1.13234	0.0136249	2.00479	0.000300058	1.73837	1.83957e-05
yacM	1.28644	0.000249959	1.11498	0.00637588	0.817261	0.034584	1.28753	0.00202091	1.83933	1.01564e-06	1.12059	0.0183914	2.69202	2.46671e-05	1.24667	0.0479801
yacN	1.3072	2.4217e-05	0.999468	0.988542	0.38079	2.86606e-05	1.07343	0.135888	1.40977	0.0134107	0.910231	0.0397574	2.45213	1.06593e-06	1.17596	0.0966342
yacO	0.861142	0.00913692	1.03325	0.411759	1.43097	0.00233023	0.974713	0.562725	1.12223	0.327545	0.990347	0.831601	1.01014	0.945225	0.979834	0.792002
yacP	0.853914	0.00398089	1.05285	0.146669	1.59962	0.00366727	1.00932	0.834804	1.00891	0.932733	1.0777	0.100578	1.07292	0.585582	0.929316	0.49297
yazA	1.08229	0.277686	1.16102	0.00141877	1.95461	4.65542e-07	1.40392	0.000189281	0.792947	0.0210207	1.31625	0.00120267	0.723184	0.476122	1.01466	0.91665
yazB	0.726278	3.64564e-06	0.989082	0.755403	1.40934	0.000309333	1.26326	0.00126331	0.917167	0.226839	1.11571	0.0436872	0.745644	0.114062	0.817452	0.0496432
yazC	0.866801	0.0091093	0.903802	0.0294765	0.905503	0.462131	0.948198	0.304416	#VALUE!	NA	0.85629	0.00748662	1.38894	NA	0.899786	0.233511
ybaC	1.08225	0.258397	0.549627	4.5117e-06	1.73661	7.74724e-07	0.742212	0.000129318	0.671339	5.29922e-05	0.991389	0.932043	0.748719	0.15631	0.984213	0.88201
ybaE	0.790292	0.00960491	0.418241	4.13183e-06	1.94232	9.97172e-08	0.653032	0.00325944	0.597074	8.606e-06	1.40342	0.00353704	0.935155	0.678999	0.92042	0.398739
ybaF	1.12272	0.207876	0.707855	7.5768e-05	1.85036	1.99219e-07	0.739716	0.00203209	0.723222	0.00110512	1.30575	0.0140537	0.975473	0.875327	0.921703	0.368204
ybaJ	0.312047	1.99891e-09	0.581802	6.80911e-06	0.809465	0.263586	0.656694	0.00074002	2.26428	3.31277e-07	0.92231	0.123429	1.45893	0.0154073	0.886273	0.521118
ybaK	0.595928	6.01485e-06	0.676089	7.05154e-05	2.29205	3.47856e-07	1.0249	0.699225	0.418208	1.07957e-07	0.914639	0.275033	0.298017	0.000144419	0.832399	0.115115
ybaL	2.22643	2.0565e-08	1.30082	8.24208e-05	0.506249	2.72054e-05	1.05192	0.288994	2.4419	5.39389e-09	0.969055	0.580441	1.80843	0.000352573	2.13772	0.011169
ybaN	2.25095	6.89594e-07	1.38855	NA	1.29445	0.583452	1.08395	0.315885	1.87991	0.00413199	0.978984	0.776271	1.9184	0.000500607	1.19675	0.235468
ybaR	1.56347	3.41999e-07	0.867703	0.0525859	1.19658	0.0247797	1.27614	0.00493649	1.20807	0.191918	1.0034	0.936295	1.26956	0.285017	0.782756	0.0746053
ybaS	1.10473	0.145244	0.87247	0.0742609	1.14928	0.112626	1.09973	0.101937	1.18063	0.0427726	1.16122	0.0422511	0.747389	0.0851747	0.913408	0.321618
ybbA	0.76659	0.145796	1.14878	0.00463348	0.664284	0.369127	0.874456	0.0209343	1.31107	0.018808	1.00846	0.835321	0.526505	0.0103602	1.58713	0.0288841
ybbB	0.601946	2.743e-05	0.905527	0.170571	0.789451	0.561294	0.852152	0.066929	1.23452	0.044726	0.957724	0.42827	0.282175	NA	0.773959	0.0187991
ybbC	0.679321	0.237081	0.445309	NA	2.23241	0.0821484	0.822571	0.562893	1.17233	0.211397	1.36765	NA	0.989255	0.964707	0.877437	0.487219
ybbD	1.1201	0.744749	0.944415	0.559149	5.76635	NA	0.704131	0.00272245	1.16497	0.170892	1.12379	0.0401606	0.737862	0.130926	1.45687	0.0609732
ybbE	0.516466	0.00071946	0.859726	0.17491	0.707871	0.472375	0.686403	0.0278237	1.07376	0.502302	1.23997	0.0161779	0.354941	NA	1.01335	0.926913
ybbF	0.458393	0.00138266	0.820071	NA	2.18034	0.281596	0.470894	0.00036639	1.08332	0.500816	1.37395	0.00371624	0.684734	NA	0.951949	0.766439
ybbH	0.346162	8.45579e-07	1.00037	0.996104	0.446404	0.125572	0.67051	0.0011261	1.21799	0.0860527	1.01406	0.892805	0.359706	4.0944e-05	1.60823	0.0378516
ybbI	0.330975	3.89995e-06	0.987802	NA	0.757943	0.517732	1.09644	0.342432	1.1449	0.416258	0.864423	0.0503035	0.723364	NA	0.873324	0.256215
ybbJ	0.589113	0.00129474	1.01484	0.749458	1.46926	0.371643	0.881427	0.139271	0.925199	0.583818	1.03787	0.442952	0.766555	0.275761	0.863186	0.220212
ybbK	0.60592	7.25218e-07	1.00144	0.968693	0.499367	0.313828	1.68179	2.0281e-06	1.30814	0.015015	1.12821	0.00811024	0.595517	0.00183098	0.996468	0.967679
ybbM	5.53567	2.22045e-16	4.11384	2.2424e-07	2.43012	2.75932e-08	1.72061	7.60358e-06	2.31118	1.01435e-06	0.843445	0.0120165	1.89287	0.000101094	2.61494	2.02841e-08
ybbP	1.88888	9.38835e-10	1.17327	0.00201681	1.65614	0.000201249	1.28349	0.000655833	1.47717	0.00130889	0.870863	0.00534034	1.45361	0.00613955	1.24859	0.039782
ybbR	1.69903	4.87935e-09	1.50892	1.72568e-05	1.47546	0.00118763	1.28743	0.000461612	1.2408	0.0105724	0.696075	1.25225e-05	1.47552	0.0126469	1.18167	0.148231
ybbT	1.67411	7.60234e-09	1.50998	3.62349e-05	0.904204	0.332781	1.05749	0.289645	1.40325	0.00060768	0.63253	1.07052e-06	1.25138	0.103583	1.41128	0.000174249
ybbU	2.33158	3.30358e-05	1.24133	0.0105888	2.26334	0.0484215	1.24756	0.0649379	1.07033	0.775106	0.825195	0.069293	1.36457	NA	1.11393	0.393615
ybcC	1.21284	0.180032	1.02193	0.572609	0.759483	0.725334	0.958739	0.51496	1.18312	0.164571	1.14517	0.00502947	1.13619	0.5376	1.12249	0.248663
ybcD	1.22254	0.277766	1.07296	0.0753197	3.24379	0.119225	0.91598	0.35616	1.10341	0.33822	1.15463	0.0363112	1.2799	NA	1.02221	0.86656
ybcF	0.89356	0.480703	1.08903	NA	0.610902	0.480228	1.00471	0.971634	0.724481	0.0365889	1.04619	0.307329	0.89996	0.803545	1.04997	0.643606
ybcH	1.07751	0.593866	#VALUE!	NA	3.33546	0.0691361	1.08832	0.634927	0.901099	0.42069	0.837996	0.045598	1.07319	0.7075	0.960465	0.786828
ybcI	0.831582	0.175321	1.11807	0.0129735	0.963023	0.907337	1.01786	0.762518	1.51576	0.00330712	1.16204	0.0126302	0.741061	NA	1.18853	0.0759142
ybcL	1.19783	0.10291	1.17273	0.00417014	1.22947	0.600509	1.12338	0.0762123	1.45516	0.00457115	1.04343	0.356555	1.30979	0.36488	1.12997	0.167476
ybcM	1.18741	0.0767741	1.05168	0.191028	3.744	5.68256e-05	0.661362	0.00697972	1.41562	0.26094	0.553261	2.65638e-06	0.605321	0.0773171	1.16057	0.211428
ybcO	0.347675	4.24383e-12	1.0459	0.292176	1.6142	0.000101193	0.580323	1.87166e-06	0.976877	0.769373	1.66307	1.58948e-05	0.741458	0.172717	0.978863	0.765197
ybcP	0.217955	7.16938e-12	0.864425	0.0160529	1.71611	0.000109816	0.400864	2.27746e-06	0.395197	2.00819e-06	2.19303	1.89957e-06	0.666015	0.081059	0.86667	0.113909
ybcS	0.20846	1.90536e-12	0.982851	0.722143	1.92259	0.00761467	0.530921	8.59314e-07	0.533634	1.22083e-05	1.75916	2.011e-05	0.586053	0.00203636	0.702531	0.000156536
ybcT	0.455879	9.65831e-09	0.489749	1.62066e-06	2.08642	2.27746e-07	0.471003	5.93654e-07	0.430026	2.46057e-08	1.08389	0.567006	0.765049	0.082884	0.782846	0.0210219
ybdA	0.38286	1.42084e-09	0.671532	0.000272705	2.71887	9.85412e-11	0.570542	3.1667e-06	0.332003	4.33065e-10	1.1677	0.203258	0.607755	0.00125484	0.893441	0.272069
ybdB	0.298991	1.21148e-12	0.671506	1.86146e-05	2.01884	3.73154e-07	0.668061	8.13926e-06	0.379262	2.09565e-09	1.25348	0.084535	0.792501	0.181158	0.903995	0.282813
ybdD	0.35572	2.16271e-12	0.776562	0.00128282	1.96702	9.74102e-09	0.403766	3.86057e-07	0.790649	0.0766492	1.32788	0.0475374	1.1573	0.38779	0.849462	0.124593
ybdE	0.27239	2.72005e-14	0.972172	0.568827	1.75713	1.38164e-05	0.411072	0.000105004	0.904095	0.440942	1.38729	0.00723716	1.69851	0.00133556	0.891139	0.286038
ybdG	0.364659	1.22303e-10	0.700149	4.1392e-05	2.80349	8.84937e-11	0.815092	0.0102987	0.769126	0.0335042	1.14469	0.241719	0.666455	0.00207038	0.955494	0.616246
ybdJ	0.543772	1.24975e-07	1.02091	0.526447	3.1535	7.92142e-07	0.872387	0.0514176	1.32021	0.0134545	1.18489	0.195538	1.10043	NA	0.879935	0.160228
ybdK	0.515973	0.000303894	1.18497	0.000943071	2.94127	6.16573e-08	0.922084	0.141026	1.02392	0.861257	1.21379	0.0820691	1.53176	0.102033	0.934728	0.572375
ybdL	1.18455	0.0531477	1.1072	0.0129167	1.7673	2.56306e-06	1.03488	0.498273	1.67006	7.86277e-06	1.20977	0.101252	1.03561	0.807625	1.32068	0.00817687
ybdM	0.553412	0.00555668	1.10855	0.0143132	2.48275	0.000198479	1.37076	0.10149	1.10039	0.483822	1.25231	0.0878739	0.565142	NA	1.10162	0.43231
ybdN	0.515098	2.66522e-08	1.27929	0.016629	0.691999	0.00589612	0.786978	0.00233402	1.28116	0.181618	1.11387	0.221893	0.683117	NA	0.854312	0.138957
ybdO	0.446634	7.13729e-10	0.841784	0.0192825	1.24285	0.0919304	0.672042	9.38268e-05	0.573482	1.73293e-05	1.73809	0.00109433	0.532769	0.000482554	1.08634	0.332394
ybeC	1.3359	0.0184185	0.945958	0.402146	0.951595	0.786605	0.681392	5.56311e-05	1.51527	0.00325467	0.675123	0.00501276	0.759828	NA	0.848445	0.151428
ybeF	1.10274	0.48834	1.11702	0.04221	1.66805	0.40556	0.789202	0.0110615	1.44356	0.00173569	1.21253	0.102404	0.857377	NA	1.06368	0.547993
ybfA	1.35837	0.0697157	1.07634	0.0516289	0.62511	0.0233548	1.04666	0.335226	1.38794	0.00502385	1.06832	0.562396	0.762011	NA	1.19264	0.118328
ybfB	1.02127	0.838554	0.798681	0.00352302	0.777474	0.372064	0.778787	0.00410185	1.10322	0.36542	1.06455	0.544262	0.46358	0.0168563	1.45163	0.00063635
ybfE	0.647404	5.02402e-06	0.4126	4.26226e-06	2.76177	8.50296e-08	0.534039	1.22916e-06	0.812897	0.20655	0.986199	0.863106	0.819473	NA	0.904923	0.389962
ybfF	0.808943	0.00453107	0.375157	8.30639e-07	2.29832	4.09959e-08	0.546803	1.55124e-06	0.856755	0.589812	1.20665	0.1155	0.548084	0.00293568	0.889977	0.366883
ybfG	0.845881	0.0255274	1.08092	0.0373131	2.66364	1.56952e-06	0.90436	0.0514307	1.17014	0.0996756	1.20197	0.036016	1.68631	0.00028576	0.856513	0.191242
ybfH	0.692219	0.000596232	0.811501	0.00391909	2.51539	0.00327366	0.771982	0.00141871	1.09339	0.530569	1.19123	0.0331352	0.73584	0.252364	0.763034	0.0964958
ybfI	0.629445	0.00152367	1.0995	0.0225122	2.1345	1.67742e-07	0.909539	0.0759477	1.31421	0.0683245	1.30776	0.0102995	0.53676	9.57304e-05	0.987942	0.909831
ybfJ	0.893761	0.470585	1.05469	0.289121	1.56551	0.140193	1.16301	0.0196832	1.55242	0.00137939	1.05258	0.465136	0.771668	0.0699757	0.954229	0.744588
ybfK	0.822945	0.0130427	0.909237	0.0941408	2.87968	5.64223e-11	1.3437	6.94101e-05	1.03935	0.662742	1.50776	0.000369614	0.893408	0.40393	1.03499	0.79357
ybfM	1.03532	0.534841	1.17061	0.00427498	2.47301	3.45972e-10	1.17428	0.00960401	1.31602	0.00495899	1.13789	0.142974	1.17058	0.176279	1.07598	0.440006
ybfN	0.902372	0.320836	1.2043	0.00184288	4.11019	0.000852673	0.981448	0.808979	1.17857	0.279835	1.07306	0.274763	0.793958	NA	1.2041	0.24729
ybfO	5.64072	1.31783e-13	12.3119	4.92959e-09	0.985571	0.880168	0.277989	1.69037e-09	1.43888	0.00172544	0.486299	2.10163e-06	3.04132	6.97396e-07	1.20988	NA
ybfP	3.72311	1.39217e-10	2.19786	9.31447e-05	0.911318	0.356693	1.41072	5.97304e-05	2.14759	5.64194e-05	1.13381	0.100944	3.41766	9.19262e-08	1.26401	0.0334286
ybfQ	2.17595	1.9873e-10	1.99559	0.000397434	1.02012	0.766169	1.15455	0.0142875	2.22875	9.24888e-05	0.901961	0.0573224	2.21125	6.93033e-06	1.48884	0.00444667
ybgA	0.746449	0.00132112	1.03197	0.4579	0.790715	0.0196443	0.985525	0.788323	1.32731	0.00469154	1.39411	0.00063079	0.997668	0.987099	0.879261	0.14436
ybgB	1.2318	0.278591	0.844533	0.00574189	0.584211	0.000155712	0.919722	0.191005	0.840219	0.181716	1.1153	0.279461	1.74192	0.00210607	0.658025	0.00582823
ybgE	0.835288	0.106441	0.980769	0.71157	0.330195	2.71522e-05	0.871652	0.0252515	1.27896	0.058585	1.09708	0.0930621	1.33409	NA	1.08078	0.592643
ybgF	0.642259	0.00492811	0.969399	0.667838	0.564277	3.66067e-06	1.10669	0.04811	1.01786	0.868238	1.28188	0.00839145	0.805601	0.167958	0.860297	0.169634
ybgG	0.739393	0.0199194	1.18312	0.00640352	0.310118	0.000226857	1.05478	0.351096	1.29305	0.0309287	0.860008	0.132855	1.13582	0.416953	0.863477	0.329864
ybgH	1.33368	0.201264	0.535547	NA	1.15357	0.831717	0.917476	0.665404	0.962586	0.856417	1.04312	0.788158	0.788746	NA	1.56365	NA
ybgJ	1.36328	0.147025	0.891521	0.199948	1.70519	NA	1.03197	0.805905	1.24807	0.144941	0.999541	0.99251	1.23725	0.571465	0.872306	0.479817
ybxA	0.701614	9.7409e-06	1.30053	0.000438378	1.83377	5.45274e-07	1.12996	0.0298823	1.72092	0.000191131	1.33043	0.00167614	1.06801	0.569735	1.03888	0.679757
ybxB	0.301523	1.03853e-10	0.332647	1.13334e-07	2.02931	8.01251e-07	0.250697	2.58482e-10	0.388532	1.26798e-08	1.11661	0.517189	0.689271	0.00450799	0.908511	0.258295
ybxF	0.842142	0.00220374	0.396228	5.61538e-07	1.19384	0.00465848	0.701399	0.000268174	0.637601	0.00112454	1.00489	0.96244	0.997252	0.984044	1.01814	0.824549
ybxG	0.612238	0.00403399	0.919013	NA	1.59525	0.00974117	0.953758	0.681225	1.11447	0.319114	0.688225	0.00742548	1.23294	0.493915	1.04482	0.679665
ybxH	0.538861	7.03606e-05	1.09437	0.0185697	1.44872	0.072405	0.92897	0.241065	1.70368	5.76696e-05	1.13173	0.250771	0.688794	0.0786204	1.1888	0.136317
ybxI	0.264997	3.36678e-08	1.1291	0.118536	0.570672	0.0838977	0.39852	0.0143903	1.50058	0.000405356	0.845726	0.175214	1.93737	NA	0.698582	0.00458524
ybyB	4.89597	0.000245767	1.37904	0.0306815	1.15208	0.354487	0.178871	1.67529e-07	1.028	0.817585	1.02659	0.806231	3.60703	4.91135e-08	1.47215	0.00150092
ycbA	1.67743	0.000134674	1.12193	0.00551915	1.58626	0.424251	1.01086	0.830083	1.44101	0.00291278	1.11804	0.0213869	1.28727	0.0714405	1.36155	0.13384
ycbB	1.40759	0.0181128	0.764363	NA	1.37933	0.366692	1.01507	0.911773	1.34467	0.0315924	0.611245	1.5935e-06	1.50656	0.299179	0.827858	0.462922
ycbC	1.25096	0.0123607	1.13679	0.168946	1.70053	0.418188	1.02576	0.515697	1.59107	7.65577e-05	1.05135	0.331998	1.09623	0.557536	1.2284	0.045166
ycbD	1.02864	0.853647	1.11747	0.0398488	6.02984	NA	1.02697	0.593505	1.39445	0.00389687	1.10263	0.0299949	0.99265	0.972398	1.26287	0.275051
ycbE	1.56567	0.183353	0.953238	0.57262	0.507959	0.392707	1.38055	0.057249	1.06394	0.739116	1.06337	0.288549	0.632215	NA	1.07992	0.64736
ycbF	1.27825	0.0157347	1.20156	0.0136929	1.5459	0.293526	1.10378	0.0937159	1.80819	4.85712e-07	1.08361	0.104994	1.04775	0.740578	1.36595	0.006143
ycbG	1.31849	0.00878964	0.943062	0.435316	1.07784	0.724874	1.26717	0.00461634	1.18616	0.102635	1.6271	2.15709e-05	1.16305	0.284814	1.07266	0.692519
ycbH	1.10722	0.402955	1.0435	0.311977	1.19904	0.616997	0.948171	0.375748	1.21431	0.0676358	1.1273	0.0345549	1.59368	0.0868525	1.06651	0.523373
ycbJ	0.80256	0.00334909	1.03087	0.490327	1.61497	0.00431461	1.04053	0.425434	1.27067	0.00520158	1.00545	0.899902	0.999451	0.997052	1.09513	0.334119
ycbK	2.15128	2.95484e-06	1.09292	0.0248013	0.515391	0.297099	1.19893	0.0189824	1.59809	0.000726784	1.27724	0.000991299	1.04245	NA	1.06886	0.560157
ycbL	0.779153	0.0165892	0.97485	0.789127	0.569978	0.188769	1.01938	0.777443	1.13133	0.210381	0.949962	0.259177	0.727253	0.0990154	1.01402	0.905767
ycbM	0.904587	0.323819	0.79076	NA	0.953435	0.896711	0.893886	0.310301	1.08262	0.383216	1.21021	0.0144064	0.48686	0.000217366	1.10092	0.54357
ycbN	0.649573	0.000119916	1.08728	0.0665357	0.637057	0.26089	0.869592	0.0468448	0.957468	0.609376	0.822193	0.00700028	0.306646	0.000571214	0.948006	0.587877
ycbO	0.801718	0.00856185	1.00839	0.87039	0.995101	0.989238	0.838502	0.0162597	0.95533	0.642766	0.865623	0.00749698	0.730572	0.0549029	0.994101	0.944528
ycbP	5.84434	5.69578e-12	1.01027	0.94903	1.59724	0.339663	0.331299	0.000573063	0.940513	0.528378	0.867137	0.266953	5.6735	1.42265e-09	2.02856	0.00247416
ycbR	1.59541	0.00514665	1.12204	0.123787	0.951336	0.936003	1.27633	0.0571622	1.21697	0.0852011	0.877345	0.0683193	0.480823	NA	0.980455	0.923219
ycbU	0.940607	0.365645	1.03441	0.40418	2.33961	0.00117539	1.3615	0.00285384	1.04244	0.685344	1.15562	0.03641	1.00879	0.977892	1.07111	0.490129
yccC	1.06318	0.814536	#VALUE!	NA	2.31615	0.132488	1.13969	0.575631	1.40192	NA	0.370855	NA	0.683677	NA	0.95671	NA
yccF	0.77936	0.0043399	0.931063	0.140653	1.33898	0.0786404	1.33261	0.000355997	0.839877	0.0689315	0.985227	0.834024	0.779539	0.242862	0.69986	0.000729779
yccG	0.640449	0.00597805	1.09106	0.0329094	0.988417	NA	0.919294	0.106779	1.21161	0.292223	0.96205	0.41275	0.842811	0.609643	1.01444	0.909416
yccH	0.750334	0.000488542	1.02954	0.49203	0.819215	0.655204	0.953582	0.329372	1.20323	0.0820112	0.977819	0.616589	0.658219	0.00877362	1.04092	0.612406
yccK	0.186037	2.88325e-13	1.44863	2.88936e-05	1.97747	0.000302067	0.477888	1.05917e-06	1.7483	2.86859e-06	0.726035	6.67436e-06	2.01904	3.5422e-05	0.81689	0.0406503
ycdA	0.214898	3.55698e-09	1.01637	0.807591	0.90024	0.504574	1.81321	2.43086e-05	0.41416	3.07264e-07	0.815359	0.00387891	0.608302	NA	0.678591	0.00240281
ycdB	0.229345	2.62301e-08	1.06434	0.11502	1.7758	0.0178925	1.03907	0.411352	1.55095	0.00260812	1.0875	0.0733068	2.51647	1.64753e-05	0.968058	0.715091
ycdC	0.831065	0.0713433	1.12348	0.00382987	3.9236	0.000100742	0.974858	0.611791	1.22675	0.0950428	1.12577	0.019097	1.49181	0.0192255	0.959214	0.568506
ycdD	1.12812	0.290758	1.10818	0.0179749	2.40967	4.8618e-05	0.999093	0.987766	3.71795	1.24452e-09	1.16239	0.0175502	1.30549	NA	0.998787	0.987444
ycdF	3.43966	7.39421e-11	1.22431	0.00103934	1.58403	0.268479	0.847438	0.0229295	1.05932	0.521916	1.37697	0.000883002	5.23002	7.56066e-08	1.43469	0.00134653
ycdG	3.27062	1.0241e-07	1.36422	0.00309678	1.76363	0.34658	1.35853	0.0455344	1.16135	0.123076	0.45767	5.0083e-06	1.28005	NA	1.34284	0.0263204
ycdH	0.534896	0.000537884	1.05921	0.182947	0.96463	0.648215	28.08	3.55577e-11	1.00759	0.924064	1.11048	0.030232	0.757587	NA	1.06547	0.551137
ycdI	0.567941	3.57466e-07	1.10536	0.010729	1.09289	0.435101	1.08168	0.131462	0.894689	0.297235	0.925728	0.11208	0.816255	0.302433	1.02328	0.792557
yceA	0.568199	6.90233e-05	0.767669	0.00321297	1.13499	0.173239	0.835899	0.0227723	0.637487	3.01411e-05	0.466545	2.4759e-05	1.14839	NA	0.939037	0.555028
yceB	2.994	3.379e-10	1.28596	0.00681884	0.820786	0.595168	5.42426	6.2209e-09	1.51846	5.22605e-05	1.07055	0.176661	3.05032	NA	1.16151	0.206886
yceC	2.43598	2.40288e-11	3.04666	1.81821e-05	0.958905	0.620568	0.541857	7.79766e-07	2.05756	0.000134935	0.954757	0.478715	1.18268	0.178684	1.63646	2.28175e-05
yceD	5.29269	1.43219e-14	7.02285	2.67715e-09	0.807126	0.0176928	0.763347	0.00375261	2.04073	4.24776e-07	0.924449	0.402195	3.14212	6.9027e-08	1.55257	6.1605e-05
yceE	4.55494	4.29656e-14	5.36027	1.32196e-08	0.815463	0.0351429	0.671232	3.87982e-05	2.07972	1.70654e-07	0.885327	0.285583	3.70716	8.02718e-07	2.34172	5.08607e-08
yceF	5.29847	6.50591e-14	4.9059	9.92042e-09	0.702011	0.000169369	0.782137	0.00261477	2.07277	2.92478e-06	0.730078	0.001064	4.27215	5.85485e-09	1.78684	4.28339e-06
yceG	3.9883	4.38538e-14	3.02062	4.21781e-05	0.791587	0.00915165	1.07209	0.314503	1.94192	5.29438e-06	1.03803	0.609979	3.28535	2.01818e-06	1.22099	0.0306694
yceH	3.71811	5.67324e-14	4.09026	1.98116e-07	0.640561	1.74814e-05	0.991381	0.875977	1.9886	3.59048e-07	0.601839	4.02952e-05	3.6836	1.25923e-06	2.15189	2.47448e-06
yceI	2.9209	1.91391e-09	3.55288	1.85714e-07	1.49336	0.00226922	0.798	0.00801401	1.75349	5.81323e-05	0.691396	0.000737785	2.88607	1.51888e-06	2.26177	3.1688e-06
yceJ	3.62962	3.06282e-10	1.35529	0.000381449	1.03417	0.914151	0.886895	0.0628545	1.63732	0.000825407	1.15899	0.255708	2.3098	0.00668379	1.54582	0.00128561
yceK	2.57556	2.12397e-10	2.53638	2.60957e-06	0.808779	0.0147269	1.35182	0.00125322	1.07105	0.443118	1.05558	0.513976	2.09768	0.000885401	1.91673	7.83188e-06
ycgA	0.85929	0.0190896	1.25539	0.00228497	0.696863	0.0545487	1.4127	0.00913138	1.88413	1.26177e-06	0.990413	0.937329	1.58348	0.0406998	1.15394	0.213339
ycgB	4.12524	5.69544e-14	1.31352	0.000809687	1.14004	0.180477	1.35883	7.29498e-05	2.05409	0.000112197	1.18033	0.0907266	2.3059	3.69956e-05	1.32343	0.00878443
ycgE	0.767883	0.00146603	1.04956	0.198423	1.31164	0.00347275	0.938529	0.238852	1.52097	0.000695895	1.22416	0.0573371	0.911134	NA	0.774472	0.0132683
ycgF	1.06201	0.413642	1.05063	0.301314	3.50386	2.44731e-08	1.15562	0.0243377	1.3713	0.00189215	1.21967	0.0709853	1.0061	NA	1.05886	0.58863
ycgG	0.797198	0.0714775	0.993931	0.881702	2.63254	0.000295145	1.09579	0.193142	0.996648	0.977166	1.1247	0.313434	1.0937	NA	1.15265	0.217672
ycgH	1.04229	0.760977	0.948329	NA	0.86253	0.763514	0.914365	0.615745	1.11886	0.338624	1.0175	0.906341	0.507305	NA	1.01604	0.893663
ycgI	1.0849	0.831967	1.14244	0.00567723	1.61896	0.424176	0.930343	0.245138	1.7177	5.42631e-05	0.980976	0.833334	0.72495	NA	1.19136	0.138045
ycgJ	1.38901	0.0423841	1.21438	0.00109174	0.581227	0.385808	0.945605	0.210484	1.92631	0.00051887	1.11983	0.169014	2.56013	3.6403e-05	0.956682	0.773428
ycgK	0.99107	0.925613	1.2217	0.000343252	0.524819	0.0198316	1.22273	0.00583629	1.47743	0.00229003	0.97138	0.62456	1.52422	NA	0.943296	0.669084
ycgL	0.678851	0.00673425	1.13758	0.142541	0.234959	0.00118547	0.888145	0.0353517	1.24008	0.0677789	1.0385	0.719594	0.658385	0.0105413	0.677311	0.0115278
ycgM	0.247799	1.10334e-12	2.28866	2.61079e-06	0.164343	7.24043e-10	1.14767	0.0704844	2.05079	6.25547e-05	1.09328	0.391868	0.18788	3.94093e-09	1.11576	0.348079
ycgN	0.512737	1.84174e-08	1.86091	2.44659e-05	0.300115	2.15452e-09	1.39159	0.000145526	1.81064	0.000746197	0.992997	0.953834	0.616334	0.0098743	1.20302	0.052662
ycgO	0.781736	0.0133793	0.604147	0.000128567	0.170448	3.17524e-14	1.08098	0.153158	1.74963	6.10039e-05	1.11765	0.0989934	0.377833	5.93008e-06	0.537494	0.000566673
ycgP	0.410205	2.20855e-06	1.20336	0.0019436	0.230413	1.24556e-08	0.914472	0.269198	1.3186	0.0183329	1.3345	0.000432821	0.554054	0.0298428	0.915316	0.445993
ycgQ	0.643327	9.72702e-05	1.04947	0.595954	0.423868	1.33383e-08	0.934635	0.285093	1.07596	0.631178	1.04578	0.56824	0.76451	0.120264	1.14689	0.161182
ycgR	0.798106	0.00271452	0.884862	0.0744134	0.763908	0.0440676	0.973873	0.600237	3.38355	4.00589e-10	1.08071	0.479875	1.08324	0.57176	0.646735	0.00419365
ycgS	1.36865	0.0776827	1.05062	NA	1.48508	0.344991	1.16984	0.275873	1.27103	0.136475	1.0644	NA	1.35565	0.415748	1.13298	0.489488
ycgT	0.606388	3.44992e-06	1.01007	0.782829	1.29034	0.0860242	1.01856	0.829612	1.31024	0.0120225	1.01961	0.732516	0.373882	6.58498e-05	0.92154	0.532177
yciA	0.94594	0.791372	1.18411	0.000442363	2.38554	0.438723	1.0035	0.938621	1.67868	0.00225491	1.21511	0.0522852	0.904537	NA	0.809218	0.164177
yciB	1.52044	0.257105	1.04037	NA	2.33312	NA	0.452112	0.00858724	1.08561	0.585864	1.5439	NA	0.812173	NA	1.13661	NA
yciC	1.35773	0.261169	0.661976	NA	2.29224	NA	1.19573	0.40954	1.21821	0.344395	0.895417	NA	1.15356	0.716277	1.21563	NA
yckA	0.62673	0.000256515	0.897808	0.0612464	2.61273	0.0124212	0.588538	2.59092e-06	0.571278	4.94001e-05	0.814051	0.0463097	0.469968	0.00353944	0.666224	0.00194731
yckB	0.646968	4.13762e-06	0.599872	0.000238464	1.79327	0.000927248	0.573806	0.00692122	0.630388	0.000842041	0.742435	0.000137232	0.399617	0.000656281	0.833327	0.0490336
yckC	1.22319	0.0276674	1.05838	0.109222	2.05292	0.0781618	1.599	0.000253409	0.98962	0.918962	1.19547	0.00371197	0.917604	0.658849	0.765677	0.166348
yckD	1.24159	0.375303	0.961771	NA	2.23446	NA	1.15281	0.552519	0.899064	NA	2.12933	0.000262606	1.30318	NA	2.04651	0.0542109
yckE	1.03764	0.761963	#VALUE!	NA	1.35201	0.624458	0.767341	0.15998	0.910165	0.588551	0.798407	0.191374	0.454982	NA	1.09601	0.640613
yckI	1.00507	0.964436	0.599123	6.17176e-05	1.18515	0.490359	0.22606	0.000142498	0.739553	0.0313601	0.626948	1.73161e-05	1.91948	0.000284165	0.709446	0.0357175
yckJ	1.02621	0.687307	0.516151	7.13923e-05	1.09693	0.706548	0.173198	9.00706e-10	0.719475	0.00278228	0.608667	8.95633e-07	2.58924	4.20037e-06	0.788094	0.0429176
yckK	1.03425	0.587217	0.612811	0.000269897	1.41506	0.0524891	0.129669	1.62352e-11	0.82035	0.0447931	0.568796	4.02547e-07	1.90252	0.000255291	0.932653	0.685289
yclA	1.57278	0.00867532	1.45299	NA	0.337452	0.137976	0.872586	0.493668	1.22593	0.133434	0.742179	0.0726532	1.69783	NA	1.35334	0.0461546
yclB	1.02719	0.904617	1.00124	0.974507	1.76839	0.459161	1.05725	0.231978	1.34412	0.0117959	1.01471	0.718829	1.15522	NA	0.958053	0.635865
yclC	2.75891	1.29422e-11	3.88253	1.4504e-07	1.12687	0.484673	0.583252	8.77505e-06	1.72713	4.77479e-05	0.999387	0.991997	1.9073	7.8308e-05	2.16906	1.28687e-06
yclD	1.16452	0.434049	2.4113	NA	0.905323	0.903307	0.814334	0.296647	1.26669	0.196661	0.976987	0.884656	0.734689	NA	1.0358	0.853769
yclE	0.699755	0.000864425	1.12123	0.0126666	1.98288	0.0873141	1.04088	0.483495	1.30763	0.0196014	1.26255	0.00371403	0.839483	NA	1.15316	0.251526
yclF	0.538327	1.76588e-08	0.973537	0.549534	1.11852	0.4016	1.27419	0.000698398	1.33876	0.00292753	0.80481	0.000388631	0.91745	0.47339	1.35175	0.00064802
yclG	0.498922	0.109914	#VALUE!	NA	0.899674	0.802342	1.45176	0.0787654	0.998955	0.995489	1.75335	NA	1.31997	NA	1.01676	NA
yclH	1.1172	0.28983	1.16902	0.0018341	1.30387	0.27774	1.06815	0.222685	2.95524	2.42666e-05	1.01317	0.77171	1.46807	0.0342966	1.01491	0.867558
yclI	0.71189	0.33081	1.08497	0.0683654	0.407057	NA	1.02505	0.708526	1.54003	0.000269507	1.17161	0.0242978	1.49297	0.244742	1.17806	0.125362
yclJ	1.10722	0.221963	1.14685	0.0116574	1.38975	0.124281	1.05824	0.337623	2.91035	6.48329e-10	1.1289	0.017161	1.05774	0.758934	1.19151	0.0588025
yclK	0.921498	0.173539	1.04491	0.232204	1.37985	0.00750695	1.0598	0.178079	1.55715	0.000577567	1.05864	0.200844	0.771447	0.0670819	1.05883	0.494307
yclM	0.713943	0.000191108	0.841958	0.00347959	0.602089	0.00188179	1.57725	1.40844e-05	1.69058	3.27858e-05	0.933207	0.157612	0.761498	0.068571	1.05289	0.558956
yclN	0.431707	1.36915e-08	0.828007	0.162693	1.01127	0.946661	1.66839	0.00257902	1.12642	0.298675	0.625915	3.04843e-06	0.480825	NA	1.09529	0.3478
yclO	0.356673	1.64322e-11	0.860085	0.154715	1.13529	0.372878	1.57584	0.00129888	1.18672	0.0781989	0.667064	4.24244e-06	0.371861	NA	1.03117	0.736587
yclP	0.242922	1.34337e-14	0.709852	0.0223845	0.61859	0.0618707	1.06977	0.58408	1.52903	0.00238056	0.613034	9.52768e-07	0.229739	7.67189e-08	0.866654	0.109242
yclQ	0.267164	2.14301e-11	0.977209	0.650995	0.626525	0.0298375	0.660962	0.000298063	1.17268	0.134413	0.656104	1.09992e-05	0.394013	0.00158556	0.870164	0.208632
ycnB	0.928592	0.591185	0.838028	0.0559255	1.34211	0.24731	0.866556	0.167078	0.54676	0.0183968	0.796378	0.00359194	1.12657	NA	0.914736	0.49039
ycnC	1.16469	0.0390732	0.927998	0.338545	2.38545	4.04692e-05	1.0563	0.340104	0.902972	0.348495	1.124	0.0693513	2.76957	6.29113e-05	0.967448	0.741013
ycnD	5.03965	4.91496e-13	2.35203	4.08542e-06	0.951412	0.811647	1.11091	0.282349	3.23964	3.28005e-11	0.682183	0.000222609	3.08091	NA	1.25135	0.049623
ycnE	4.93932	2.10942e-15	2.0844	4.1064e-06	0.486613	NA	1.14009	0.104107	3.20825	6.06248e-11	0.732885	0.000574446	2.99704	NA	1.52338	0.000247498
ycnI	1.46189	7.24175e-05	0.35725	1.18656e-06	2.12872	3.19369e-08	0.712229	1.33435e-05	1.78889	0.000458724	0.643119	0.000156315	0.43765	3.3832e-05	0.723662	0.0227821
ycnJ	1.49701	1.11708e-05	0.40895	2.93168e-07	2.82936	7.414e-09	0.82559	0.00403057	2.0131	3.35562e-06	0.694359	0.00586536	0.516221	0.000462561	0.758484	0.0251029
ycnK	1.10889	0.129445	0.326105	1.15424e-07	2.5698	2.31329e-08	1.10979	0.0492199	1.70316	5.73708e-05	0.74321	0.00648103	0.366642	1.79489e-06	0.792341	0.0498342
ycnL	1.6236	4.45864e-06	0.970593	0.44565	3.01873	0.00650058	1.16215	0.012287	1.45658	0.0029788	1.11277	0.310904	1.0437	0.789849	0.97059	0.783496
ycsA	0.900048	0.108956	0.929789	0.128169	1.04811	0.69859	0.83256	0.0099202	1.36872	0.000644357	0.907893	0.409977	0.756213	0.0456685	0.895163	0.269589
ycsD	0.711275	5.68748e-05	0.764423	0.00262996	1.65982	0.000182249	1.09704	0.228131	1.32158	0.00545669	1.11471	0.280164	0.653604	0.0202855	0.934	0.445238
ycsE	1.9242	9.34877e-09	0.995173	0.91252	0.415722	2.44299e-06	1.06272	0.416262	2.53449	8.2908e-09	0.537059	1.12052e-06	1.40313	0.0433682	1.01862	0.871799
ycsF	1.44965	2.68633e-05	0.79235	0.00350974	0.435447	3.6607e-06	0.908852	0.214233	1.71892	0.00030849	0.859813	0.035318	0.997421	NA	1.19899	0.0911184
ycsG	1.134	0.048743	0.957386	0.280438	0.308368	3.50474e-08	1.05009	0.345346	1.62332	0.000155281	1.10726	0.170736	0.875415	0.298149	1.68465	3.16863e-05
ycsI	1.64893	4.88548e-07	1.14726	0.0129393	0.33665	5.55666e-08	0.989737	0.868786	1.82193	8.3121e-07	1.17812	0.191648	1.0501	0.785518	1.23262	0.0575143
ycsK	1.30482	0.00141387	0.982686	0.789656	0.271655	6.81865e-09	0.92037	0.105785	1.26703	0.0434221	1.2114	0.024968	1.11112	0.502744	0.913481	0.380909
ycsN	0.297088	3.43547e-12	1.17487	0.00382827	1.15238	0.0470848	0.433067	1.2566e-08	1.36388	0.00356398	1.3994	0.00430317	1.88117	0.000384299	0.752012	0.0405891
ycxA	1.90686	3.17803e-09	0.723326	9.9266e-05	1.04971	0.636926	1.11735	0.0638552	0.977725	0.816194	1.215	0.00200023	0.225971	3.43051e-07	0.935496	0.455701
ycxB	1.75225	1.30026e-07	0.718263	0.00302889	1.25669	0.293458	1.13277	0.0718605	0.806102	0.053449	1.19249	0.00512294	0.314862	1.31255e-06	1.09653	0.359912
ycxC	1.96221	9.01742e-08	0.933441	0.113479	1.42306	0.0287137	0.954121	0.348949	0.969478	0.761589	1.12186	0.032849	0.335549	1.72606e-06	1.54332	0.0340022
ycxD	1.58338	0.000521495	0.905773	0.184281	1.76594	0.181044	1.10035	0.550544	1.06821	0.718718	0.930395	0.345685	0.317301	0.0517515	1.0696	0.545895
yczA	2.52985	4.51201e-08	0.86109	NA	0.793114	0.608213	0.849395	0.150664	1.44272	0.0701919	0.765361	0.00105902	1.67907	0.00313012	1.62828	0.0154413
yczC	0.444761	6.06873e-06	0.981704	0.607975	0.9298	0.791553	0.909224	0.0679517	0.689878	0.00384647	1.04438	0.381044	0.69227	0.0775135	0.959211	0.615256
yczE	0.898657	0.13779	0.779411	0.00825659	2.18228	9.88364e-05	0.795544	0.0244116	0.588134	0.000274009	0.754555	0.00268361	0.681034	0.0206684	1.07598	0.698894
yczF	0.919779	0.74082	1.11377	0.015605	1.24814	NA	1.2003	0.0130739	1.30949	0.292299	1.04137	0.42184	1.23381	0.566433	1.15072	0.179812
yczG	1.10758	0.221035	1.02931	0.373099	6.49708	2.35367e-14	1.05467	0.273608	1.41143	0.00113	1.09363	0.407171	0.920828	0.545282	1.04196	0.69013
yczH	1.07455	0.420172	0.96447	0.430994	1.24088	0.207425	0.948508	0.352889	1.17509	0.311832	1.23967	0.0592038	0.947765	NA	1.12463	0.248998
yczI	0.36155	9.44467e-13	0.861104	0.0268337	1.45917	0.000439765	0.949584	0.247582	0.539518	1.71111e-06	1.0132	0.851522	0.221227	7.10392e-08	0.816449	0.0748082
yczJ	0.473485	8.143e-08	0.809857	0.0120738	1.05894	0.800309	1.01439	0.814649	1.18187	0.127854	0.918804	0.0806034	0.609205	0.0352589	0.8153	0.1387
ydaB	0.899434	0.101967	1.14253	0.00814376	1.21927	0.0431828	0.966564	0.477974	0.882611	0.144498	1.13399	0.0872518	0.856758	0.192194	0.955447	0.611693
ydaC	0.368201	0.000805903	1.2093	0.00299488	1.15873	0.339796	0.845967	0.00398818	1.18181	0.224139	1.08991	0.30775	1.7157	0.00256471	0.856834	0.224738
ydaD	4.81628	9.49576e-06	1.23938	0.00037465	1.00932	0.980223	0.8488	0.0325391	1.06293	0.569166	0.95205	0.349316	2.55988	NA	1.15238	0.468967
ydaE	4.00176	3.46084e-07	1.14141	0.00214225	1.16581	0.644765	0.946151	0.262608	1.31686	0.0311998	1.32843	0.00453798	1.66374	NA	1.22492	0.102752
ydaF	0.689141	0.00173122	1.14348	0.0253901	0.803224	0.0962947	1.17328	0.00224444	1.44717	0.00268654	1.18775	0.0658422	1.39077	0.0220182	0.742005	0.12868
ydaG	1.93839	3.89123e-07	1.36321	0.0205701	1.05606	0.494426	0.456035	0.000488602	0.667341	0.000167218	0.973207	0.627436	2.96574	4.72041e-07	1.48732	0.0103229
ydaH	1.76621	3.00888e-07	1.15696	0.021002	1.37943	0.00328127	1.15165	0.0510105	0.788691	0.0394655	0.926045	0.207892	1.79735	0.00056546	1.41914	0.00936276
ydaJ	0.737832	0.0410652	1.13109	0.00335676	2.78867	2.18875e-05	0.945752	0.216107	1.42042	0.0248064	1.3766	0.000697021	1.99593	0.000289499	0.951284	0.705802
ydaK	0.759442	0.0882994	1.25935	0.00766313	1.57861	0.185605	0.925895	0.536525	1.0499	0.675314	0.86953	0.0263162	2.62931	NA	0.972947	0.887556
ydaL	0.731087	0.0138333	0.967105	0.786586	1.85698	0.00211828	0.769433	0.0147284	1.13971	0.372825	1.8896	3.28982e-05	2.23467	8.63461e-05	0.795977	0.292739
ydaM	0.735357	0.0493384	1.20173	0.000279974	2.64481	0.0152488	0.925345	0.111896	1.12563	0.506729	1.17218	0.0740699	4.64877	2.34932e-07	1.03467	0.812707
ydaN	0.61798	0.00313163	1.04036	0.399352	1.41081	0.343716	0.771989	0.00470194	0.842087	0.187938	1.03923	0.547848	3.1515	NA	0.76428	0.144535
ydaO	0.60363	0.000797211	1.37743	0.00018727	1.22655	0.229861	0.864104	0.012429	0.73077	0.00190467	0.862916	0.0493385	0.811758	0.223638	0.911297	0.377365
ydaP	4.44002	1.61222e-08	1.51945	0.000198663	0.653672	0.507231	0.738718	0.202833	1.13923	0.250668	0.925191	0.296233	2.40021	0.0191351	1.31478	0.0635207
ydaQ	1.56834	0.024441	1.123	0.0291221	4.06607	0.157466	1.04452	0.73524	1.14081	0.48212	1.02448	0.745427	1.07541	0.725661	1.00551	0.97149
ydaS	6.16032	1.37143e-10	1.53365	0.000459935	0.912841	0.861646	0.594659	0.017114	1.04835	0.653503	0.727231	6.99472e-05	3.33635	NA	1.72172	0.000201197
ydaT	4.38762	3.00532e-09	1.66164	0.00208095	0.846557	0.814348	0.312316	0.00123255	0.911587	0.487542	0.61409	0.000365068	2.25394	0.000160881	1.56279	0.00914721
ydbA	1.18248	0.114165	0.915625	0.210459	1.9895	0.297694	1.14626	0.104822	1.25593	0.0651012	0.868318	0.020221	0.495447	0.00114336	1.25401	0.20643
ydbB	1.06583	0.407272	1.02937	0.474562	0.323774	0.208809	0.961696	0.54804	1.41703	0.00246749	1.11359	0.032053	0.480202	0.00158362	0.929895	0.581528
ydbC	1.07438	0.41385	1.04161	0.370524	0.631609	0.289583	0.977209	0.735418	1.48797	0.00138627	0.849665	0.0295443	0.399031	0.000111517	1.31701	0.227402
ydbD	2.01653	1.3174e-06	1.75358	0.000803804	2.95896	0.1709	0.830671	0.133459	1.16228	0.0660689	0.642255	0.000163785	3.1886	0.00170984	1.34091	0.0120834
ydbI	1.07774	0.296928	0.967138	0.550495	1.87962	7.9392e-06	1.42003	0.000131022	1.2705	0.0177102	0.835944	0.00134552	0.638794	0.00444575	1.05574	0.687371
ydbJ	1.32637	0.000186747	0.893182	0.0653188	1.96103	0.0460856	1.13419	0.052598	1.04761	0.661263	0.790597	0.000157341	1.77191	0.00288478	0.910302	0.280894
ydbK	1.23848	0.000583562	0.87868	0.0178852	1.44052	0.0209827	1.01372	0.802102	0.977573	0.861994	0.799591	0.000259341	1.5948	0.000965505	0.94109	0.767075
ydbL	0.792697	0.00126543	0.995064	0.928441	1.05676	0.50891	0.907656	0.0574479	1.38198	0.000513215	1.21686	0.00108418	0.705176	0.0219005	1.44669	0.00110425
ydbM	1.33854	0.00014205	1.11642	0.0876528	1.24148	0.63005	1.07065	0.325355	2.24274	1.35341e-06	1.20916	0.000906297	1.17515	0.300951	0.87189	0.165221
ydbN	0.175916	4.20399e-11	1.18823	0.23784	0.875955	NA	1.03098	0.843937	2.06822	0.0003707	0.942333	0.248684	0.178196	1.07118e-07	1.31496	0.0195176
ydbO	1.21089	0.00859725	1.26258	0.000111053	1.5791	7.187e-05	1.70935	2.58578e-05	2.04816	2.22231e-07	1.316	5.67671e-05	2.03279	9.53599e-05	1.25158	0.0846589
ydbP	2.3852	1.49681e-11	1.46109	0.00120855	0.510855	0.102639	1.61483	2.18049e-05	3.26443	4.60085e-09	1.07524	0.216298	1.52995	0.0140562	1.0764	0.516909
ydbR	0.790791	0.000138816	0.956721	0.298187	1.48811	0.000730693	1.69894	7.22256e-07	0.946021	0.564802	0.893886	0.0190458	0.752694	0.0440465	0.827495	0.0398821
ydbS	5.95657	1.11022e-16	2.40279	6.6822e-06	1.1589	0.0618786	0.373434	4.88708e-08	1.3922	0.001954	0.814045	0.01742	1.4795	0.00511336	2.27876	4.07664e-06
ydbT	6.65248	1.11022e-16	1.21924	0.00363247	0.839559	0.0451284	1.04257	0.404566	1.93353	4.68092e-07	0.94316	0.181072	3.14445	9.93234e-07	1.84199	3.24935e-06
ydcA	1.09764	0.092784	1.07275	0.0841158	1.40678	0.00660798	1.1552	0.0547282	1.28975	0.00676535	1.06416	0.155672	1.24374	0.182106	1.12452	0.213031
ydcC	4.04104	1.24678e-13	2.5096	4.60847e-06	1.47335	0.00552993	1.04804	0.407287	1.02238	0.818433	0.600152	5.33396e-07	3.08498	1.54672e-07	2.13174	1.7166e-08
ydcD	0.54903	2.18349e-09	0.555055	2.04757e-06	1.97472	2.79253e-07	1.32533	0.000106397	1.29928	0.0301534	1.07509	0.186375	0.558842	0.000932005	0.901839	0.233243
ydcE	0.524836	2.63608e-10	0.556631	7.62402e-06	2.9658	3.20444e-08	1.31824	0.000103739	1.2999	0.0630829	1.00947	0.8459	0.469095	3.12193e-05	0.796384	0.0378183
ydcF	1.42247	1.49944e-05	1.11304	0.0100043	1.14293	0.21225	1.103	0.113877	0.86492	0.125558	1.17993	0.00888642	2.90837	1.30554e-06	1.12439	0.254464
ydcG	1.36463	7.55731e-05	1.05559	0.226438	1.19668	0.224627	1.1358	0.111084	1.14213	0.194023	1.20796	0.0151716	2.56168	NA	1.15279	0.155297
ydcH	1.94515	4.03167e-08	1.21191	NA	0.788592	0.324364	1.011	0.934142	1.06213	0.583893	1.29195	0.00765661	2.54173	0.000349217	1.29201	0.0104144
ydcI	1.69403	1.56503e-07	1.13991	0.00278885	0.887168	0.428116	1.04529	0.334516	2.2133	1.87065e-08	0.884134	0.0127887	2.47029	1.3905e-05	1.27086	0.0222463
ydcK	1.6858	1.02948e-05	1.04975	0.189203	1.37899	0.151515	1.38577	0.000292915	1.86381	3.51533e-05	1.47012	2.42793e-05	0.911844	0.793787	1.37049	0.00337864
ydcL	0.550036	5.03878e-09	0.45013	4.6223e-06	1.54045	4.04448e-05	0.863372	0.0086691	1.06316	0.494721	1.34371	0.00796519	0.643515	0.0216187	0.905114	0.224748
ydcM	0.842529	0.0243584	1.03666	NA	0.412579	0.000739462	1.87542	4.38885e-05	1.31303	0.0232013	4.47409	6.5497e-10	0.941903	0.703816	0.652124	0.00132946
ydcN	0.930782	0.474795	1.11077	0.00866424	0.367076	0.000234279	0.997735	0.964522	1.42664	0.00974091	2.08729	6.74659e-05	0.752448	NA	1.01946	0.859525
ydcO	0.904936	0.295093	1.47307	0.000882546	0.497134	0.000455514	1.28733	0.000162388	0.452823	1.61712e-08	7.74259	2.6259e-12	0.854078	0.450855	1.24863	0.0213229
ydcP	0.661075	0.00155812	1.54939	0.000845487	0.51508	1.12366e-06	1.59447	7.35859e-06	0.614003	0.000148709	5.36895	7.92991e-10	0.695307	NA	1.17284	0.0630704
ydcQ	0.545994	0.000731626	1.26338	0.00167854	0.639065	0.000257355	1.2667	0.000809134	0.549768	1.56267e-05	3.91639	7.69765e-08	0.573404	0.271835	1.37244	0.00860205
ydcR	0.714123	0.0186098	2.57189	3.6992e-05	0.616892	0.00468511	1.48563	8.56538e-05	0.328107	1.96224e-09	11.9652	3.2796e-13	1.17517	0.512545	1.63569	0.000256541
ydcS	0.818502	0.216352	7.23174	NA	0.499622	0.000186516	1.51758	0.00439125	0.413389	0.000195848	26.4763	NA	1.24989	NA	1.16739	0.620751
ydcT	0.586771	0.00227852	1.79784	0.000175322	0.653581	0.00392168	1.21735	0.00406292	0.37579	4.97929e-09	10.7505	3.50786e-12	0.934837	NA	1.69227	0.00138396
yddA	0.542039	0.000838286	1.31538	7.01048e-05	0.675604	0.00530702	1.14246	0.0192745	0.339497	5.11512e-08	5.41656	1.95703e-11	0.988846	0.971017	1.37162	0.00518041
yddB	0.691146	0.0517547	1.85344	0.00051527	0.4071	0.000520746	1.05969	0.487079	0.312621	3.89614e-07	8.70582	9.4601e-09	1.07547	NA	1.73241	0.00135119
yddC	0.395972	2.26789e-05	1.17041	0.000989954	0.823895	0.131073	0.906884	0.0731479	0.558555	2.0516e-06	3.27827	9.87841e-07	1.15674	NA	1.7582	0.000444655
yddD	0.796888	0.23738	1.86603	NA	0.388421	0.0130781	1.15492	0.147482	0.389166	4.17158e-05	10.0575	1.1094e-07	1.36823	0.278259	1.69378	0.000565014
yddE	0.815035	0.240426	1.31545	0.0012297	0.775576	0.414487	1.0035	0.952477	0.502996	0.000163262	1.65385	0.00114294	0.508961	NA	1.39929	0.0013994
yddF	0.66134	0.0556877	1.22359	0.00214797	0.625083	0.0698353	0.970501	0.505607	1.53437	0.00327763	1.35446	0.0179265	0.869922	NA	1.18914	0.111516
yddG	0.889333	0.49155	1.28674	0.000294005	0.43899	5.13127e-05	1.02	0.714374	0.315117	1.64799e-09	5.50465	1.61035e-10	1.02421	NA	1.84893	6.27022e-06
yddH	0.946033	0.834513	#VALUE!	NA	1.89774	0.00236941	1.10943	0.698312	0.285157	9.97097e-07	13.3599	NA	1.90513	NA	1.9661	0.00974637
yddI	0.981825	0.970101	1.4932	NA	0.2447	0.00109432	1.18212	0.353231	0.415198	2.48083e-06	4.42966	NA	0.935723	NA	1.46765	0.00304604
yddJ	1.06639	0.529688	1.18323	0.00189797	0.661853	0.128279	1.04221	0.474823	0.696484	0.000943486	1.32941	0.00497617	0.48789	NA	1.09411	0.293515
yddK	0.778646	0.00103136	1.24263	0.00162093	0.655256	0.000373462	1.17763	0.0410077	1.22207	0.0848664	1.17847	0.0305449	0.681215	0.0259603	0.714186	0.0185071
yddM	0.537615	5.52006e-06	1.17088	0.0110121	0.772371	0.139982	0.988868	0.901005	1.0163	0.910149	1.55103	0.000514039	0.727914	0.410325	0.66177	0.00216242
yddN	1.04302	0.685804	1.12218	0.00550967	2.02885	0.000183163	1.00626	0.903824	1.70038	0.000137231	1.10177	0.387465	1.25229	NA	1.1239	0.297045
yddQ	0.47393	1.4385e-05	1.00588	NA	0.798425	0.453956	0.753163	0.028433	0.8777	NA	1.07047	0.387657	0.519952	0.00229095	0.92268	0.56491
yddR	0.710218	0.14101	1.25081	0.000107126	1.15907	0.741239	0.912291	0.167874	1.79136	0.0567312	0.92902	0.303344	1.02473	NA	1.81356	0.0906206
yddS	0.83191	0.162877	1.20908	0.0069286	1.27853	0.518147	0.869976	0.20876	0.962088	0.81153	0.900353	0.188613	1.01979	0.953249	0.773346	0.247398
yddT	1.14474	0.00721171	1.33219	0.000448658	0.762301	0.00678855	0.964113	0.586602	1.12811	0.215988	0.514664	0.000109455	0.849106	0.152035	0.864641	0.110642
ydeA	0.343872	9.4939e-08	1.29613	0.000533581	0.553152	0.045501	0.925737	0.0969473	1.60281	0.0126604	0.698699	0.00351474	1.62031	0.00671819	0.906559	0.510524
ydeB	2.38079	2.75712e-09	1.80094	9.18253e-05	1.24575	0.0119216	1.37425	0.000267712	1.39534	0.00432721	0.801601	0.144311	2.64599	1.57525e-06	0.988406	0.937627
ydeC	1.8186	0.000254338	1.2655	NA	0.878125	0.530034	2.24658	0.00375425	0.713084	0.155786	1.34708	0.000988641	2.02714	0.0312324	0.841727	0.330281
ydeD	1.09044	0.590787	0.981774	NA	1.15901	0.545131	1.37682	0.00873421	1.35939	0.146602	1.04683	0.637719	1.74929	0.00205351	1.03995	0.78228
ydeE	1.01543	0.918988	1.12078	0.0240512	0.738484	0.405468	0.943687	0.227169	1.36309	0.0348214	1.06327	0.415511	1.25058	0.247994	0.741849	0.0678888
ydeF	1.28956	0.114879	0.987181	NA	0.55154	0.110347	2.69038	0.00887471	1.21591	0.176323	1.08792	0.358496	1.18085	0.557816	1.37173	0.198479
ydeG	0.848002	0.178563	1.03971	0.547208	0.723999	0.145091	0.992828	0.872428	1.20374	0.130174	0.987686	0.876884	1.05823	0.701872	1.10321	0.341731
ydeH	0.579207	2.80295e-06	0.705885	NA	1.44709	0.000356876	1.8664	4.45171e-06	0.788976	0.0353063	0.998722	0.986156	1.01165	0.927862	0.90262	0.393171
ydeI	0.867098	0.340881	1.23002	NA	1.34973	0.225127	2.03534	0.0442442	1.01092	0.945996	1.61298	NA	0.913353	0.795791	0.852155	NA
ydeJ	1.00571	0.93117	1.14804	0.00460477	0.918724	0.576445	1.12337	0.0261059	1.21003	0.0412329	1.19949	0.00394028	0.641676	0.00771739	1.16335	0.198593
ydeK	0.934537	0.717766	1.09367	NA	1.45734	0.307216	1.27007	0.00108618	1.23447	0.210039	1.13301	0.067364	0.914221	0.6883	1.85326	0.252311
ydeL	1.26983	0.0724994	1.1668	0.00131617	2.1805	0.00957985	1.11102	0.0644326	1.2314	0.186012	1.02747	0.648092	1.5924	NA	1.09876	0.387537
ydeM	1.22297	0.0163277	1.14117	0.00436538	1.72365	0.00295768	1.16518	0.00636646	1.44197	0.00388454	1.23258	NA	0.831232	0.20725	1.18739	0.248256
ydeN	1.25639	0.0293682	1.19365	0.000190783	1.08829	0.793973	0.992372	0.871847	1.61352	0.000815249	1.09878	0.319424	2.01104	0.000246125	1.12947	0.436318
ydeO	1.94915	2.15456e-08	0.874701	0.245337	1.00541	0.971412	0.883379	0.0752203	1.17956	0.113059	0.922842	0.139505	0.848827	0.245158	0.849593	0.136503
ydeP	2.53407	0.00061914	1.2415	0.000262699	1.33748	0.303593	1.35852	8.64539e-05	1.30344	0.0769882	1.25024	0.00557885	1.31694	0.354268	1.13782	0.142447
ydeQ	1.34017	0.0558922	1.08743	0.0921629	0.441593	NA	1.18123	0.349677	1.29572	0.0668819	1.23776	0.00962047	1.68875	0.0686215	1.05522	0.69711
ydeR	1.10634	0.482433	#VALUE!	NA	0.966992	0.926036	0.875435	0.566739	0.838171	0.478475	0.881534	0.134348	1.21111	NA	1.27934	0.13711
ydeS	1.64405	5.06971e-08	1.18846	0.000447363	0.689744	0.144704	0.946793	0.280368	1.46361	9.7279e-05	1.05031	0.312208	1.19965	0.111171	1.1091	0.225376
ydeT	0.793853	0.0540764	1.06939	0.0502053	4.24304	6.81274e-05	0.993842	0.894967	1.03716	0.798495	1.1946	0.00568463	0.90965	NA	1.04194	0.653675
ydfA	0.651186	3.62241e-05	0.851695	0.00883928	4.46418	2.30802e-08	0.687846	0.00196624	0.423113	3.64658e-05	1.07537	0.329197	0.505847	0.000754855	0.962622	0.673326
ydfB	0.458898	2.37606e-07	1.18454	0.00407735	1.78703	0.0635164	0.825639	0.00935875	1.51823	0.0200379	0.987611	0.837861	2.27131	6.93779e-06	0.995501	0.978591
ydfC	0.865414	0.648475	1.10315	0.0495248	1.75056	NA	1.04649	0.583084	1.02641	0.887266	1.18873	0.149214	0.848561	NA	1.16777	0.280225
ydfD	1.05911	0.703266	1.06169	0.201015	1.12756	0.793295	1.02685	0.664694	1.15766	0.336539	1.09053	0.133733	1.62651	0.0327254	1.28396	0.108532
ydfE	1.0747	0.685314	1.09828	0.0399059	1.62731	0.50908	1.02574	0.717553	0.743078	0.0420733	1.0988	0.0914559	0.796997	0.487062	1.18133	0.409608
ydfF	1.03526	0.641372	1.09089	0.0311067	0.837407	0.544586	1.5582	1.29452e-05	1.45282	0.0020582	1.36256	0.000154253	1.00316	0.986598	0.859379	0.390079
ydfG	1.38552	1.64468e-05	1.04431	0.284588	1.1805	0.62233	1.16987	0.0219885	1.9549	8.05868e-08	0.848709	0.00642645	1.17371	0.279054	0.935888	0.441169
ydfH	1.32584	0.0328618	1.07156	0.0621577	2.94139	NA	1.03282	0.546002	1.36316	0.0104228	1.10458	0.0307385	1.70211	0.00632129	1.13548	0.337819
ydfI	0.936385	0.544859	0.984492	0.770905	2.98446	NA	1.34274	0.0230218	1.09784	0.714713	0.794651	0.0066877	0.646396	0.239479	0.911012	0.547825
ydfJ	1.1928	0.316952	1.25008	0.0423026	0.899	NA	1.22198	0.170262	1.08723	0.411289	0.770701	0.00250765	0.652523	NA	0.880426	0.528676
ydfK	1.76848	0.112994	1.01912	NA	0.95245	NA	0.999669	0.998609	0.898371	NA	0.926382	0.408074	1.35139	NA	0.978909	0.91911
ydfL	1.04592	0.610379	0.516301	NA	1.26493	0.434422	1.43704	0.0469784	1.12729	0.331635	1.27497	0.00547116	0.830213	0.332702	0.929423	0.614503
ydfM	0.94297	0.385807	1.00944	NA	4.01382	3.69668e-10	1.27289	0.00862373	0.605603	0.000112356	1.10924	0.135616	0.515162	0.000245062	0.805218	0.0853866
ydfN	0.892967	0.687649	1.12737	0.0116096	0.783395	0.693736	1.07205	0.556403	1.30479	0.22035	1.22249	0.0253583	0.197875	NA	0.870059	0.325188
ydfO	0.590794	0.0467761	1.12569	0.0447766	0.51828	0.216511	0.960212	0.585653	0.859509	0.375654	0.939055	0.353573	1.39119	NA	0.953568	0.72761
ydfP	1.28103	0.0406611	1.06273	0.151262	2.30958	0.0770987	1.03729	0.532336	1.18031	0.173021	1.24175	0.00397111	1.11454	0.635087	0.750682	0.0608268
ydfQ	2.47804	0.00136353	1.09637	NA	0.919799	0.914439	0.952018	0.888932	1.96098	NA	0.963021	NA	1.59812	NA	0.755034	NA
ydfR	0.35302	0.0537312	1.34273	0.0938964	2.25986	0.201307	1.09897	0.634044	0.949605	NA	1.00276	0.969696	0.51728	NA	1.01402	0.945645
ydfS	1.10007	0.499637	1.08783	0.0330876	3.56819	0.0180247	0.918449	0.199979	1.24181	0.047635	1.1154	0.0474739	2.53856	0.0728053	1.13181	0.229169
ydgA	0.66712	0.12134	#VALUE!	NA	1.06313	0.914083	1.19742	0.420171	1.58425	NA	1.68265	1.25298e-05	2.0452	0.0663435	0.948735	0.699328
ydgB	0.781847	0.430114	1.15959	NA	2.4738	NA	1.31516	0.420744	0.84791	NA	1.18294	0.366377	0.678093	NA	1.07585	0.708105
ydgC	2.96938	2.66465e-12	1.09727	0.0252763	2.63297	3.83408e-11	1.78029	1.8063e-06	2.09682	7.03491e-08	1.35893	0.000729935	2.77223	5.76648e-07	1.39843	0.000391258
ydgD	2.44158	4.32321e-12	1.18425	0.00194469	2.63604	9.47729e-11	2.33623	9.53975e-07	2.46331	4.30357e-09	1.55675	0.000211329	2.57608	5.1283e-07	1.78677	7.76164e-06
ydgE	1.86775	2.30659e-09	1.06494	0.102526	1.85169	3.0944e-06	1.72655	2.76107e-06	1.67647	3.39086e-05	1.19185	0.00562706	2.00044	0.0217715	1.14544	0.12824
ydgF	1.12618	0.0454502	1.06048	0.182759	1.39838	0.00013047	1.59689	9.54319e-07	1.57927	3.32536e-05	1.07222	0.222395	0.880581	0.281903	1.08942	0.298791
ydgG	1.97871	1.66786e-05	1.09746	0.015993	0.711261	0.212668	0.979667	0.695378	1.1955	0.049211	1.02895	0.512915	1.12866	NA	1.25735	0.0195058
ydgH	1.20993	0.00431863	0.635793	9.64225e-06	1.12351	0.279734	0.988483	0.847048	0.788752	0.0082503	0.881939	0.0113864	1.52999	0.00255327	0.935637	0.442078
ydgI	3.37092	3.83027e-14	1.08092	0.0529995	0.947909	0.652887	1.09323	0.122571	0.848759	0.0403935	1.0516	0.397517	2.2613	NA	1.31146	0.00181085
ydgJ	3.84562	4.88065e-12	1.13392	0.00261963	1.05204	0.711468	0.974094	0.613959	0.917951	0.303836	0.92774	0.0941539	2.49043	0.000144112	1.36738	0.00229568
ydgK	0.777503	0.00142489	0.772211	0.00164586	1.6962	0.00074762	0.896232	0.0621343	0.721378	0.00137645	0.950906	0.337409	1.76769	0.00134138	0.977049	0.755893
ydhB	0.828563	0.000979843	0.956899	0.380206	1.32157	0.00351696	1.04417	0.397348	1.178	0.0819124	1.11061	0.0358122	0.902426	0.446588	0.980646	0.834813
ydhC	1.7531	1.74463e-08	1.29971	0.0102996	1.53137	0.000961136	1.56485	1.5657e-05	2.00374	1.56779e-07	1.13119	0.00744349	1.21607	0.195129	1.07191	0.493979
ydhD	1.2903	0.0655383	0.911426	0.1604	1.99718	0.0227055	0.97765	0.707486	0.684515	0.00166812	1.03457	0.497322	2.23088	0.0453292	1.04901	0.627278
ydhE	1.21492	0.010873	1.02093	0.568894	2.19254	0.0316527	0.831285	0.00935318	1.18992	0.0523485	1.01509	0.766799	0.912113	NA	0.836459	0.084598
ydhF	1.57368	0.000244456	1.03943	0.352315	0.957596	0.897485	1.16259	0.0377023	1.21973	0.238046	1.12949	0.0312682	0.645449	NA	1.04133	0.676693
ydhG	1.00672	0.919992	0.923271	0.337896	1.42057	0.514846	1.18581	0.0863063	1.02687	0.805485	0.890545	0.0319267	2.03632	0.0133741	1.11602	0.252506
ydhH	0.91603	0.292956	1.1112	0.0147371	2.73601	0.16407	0.994598	0.9106	1.46034	0.0251999	1.04756	0.330057	0.975962	0.915221	1.08238	0.371191
ydhI	0.779113	0.0143582	1.13198	0.00679531	0.999318	0.997693	1.00699	0.883773	1.45827	0.00154167	1.06845	0.129584	0.644188	NA	1.24459	0.0300854
ydhJ	0.79251	0.0355091	1.20738	0.000721256	1.26848	0.342564	0.931149	0.1649	1.20974	0.0887943	1.10265	0.396574	3.16066	NA	0.875787	0.124705
ydhK	2.51623	1.51626e-10	1.1901	0.00223753	1.38665	0.00633873	0.81545	0.004119	0.805178	0.0364678	1.04339	0.684688	0.96675	NA	1.20268	0.0911476
ydhL	0.832717	0.0193739	1.07519	0.065581	2.33623	3.9173e-07	0.975691	0.581232	0.934201	0.352154	1.04945	0.648237	0.697288	0.0285204	1.24112	0.0386789
ydhM	0.749576	0.000668888	1.16425	0.0092478	1.81635	0.000387418	0.967236	0.505189	0.850038	0.249589	1.1819	0.140812	0.487727	0.00483157	0.887738	0.24522
ydhN	0.856627	0.042877	1.16607	0.00122669	1.5952	0.00360853	0.950792	0.471702	0.91439	0.560356	1.12481	0.154962	0.485716	NA	1.02651	0.807872
ydhO	0.611966	9.68354e-07	1.13543	0.00377122	2.4569	8.6341e-06	0.597354	0.000232409	0.822003	0.109221	1.17895	0.0931278	0.154699	2.85969e-07	1.01111	0.907847
ydhP	0.625138	0.00015628	0.722188	NA	2.02569	0.000177749	0.509542	3.6419e-05	0.595755	0.000301465	1.1574	0.120376	0.543191	NA	0.932381	0.506583
ydhQ	0.972745	0.641298	1.00954	0.824491	1.56169	9.8169e-05	0.837478	0.0195338	0.945118	0.660358	1.08104	0.382109	0.394165	0.00145529	1.09557	0.485934
ydhR	0.679674	1.99511e-05	0.935529	0.221919	1.39149	0.0703373	0.720191	0.000629218	0.945186	0.541597	1.08494	0.389182	0.352362	2.7726e-06	1.1179	0.170046
ydhS	0.374415	0.0206487	0.769359	NA	1.19388	0.258178	0.400851	9.52038e-07	0.834984	0.085489	1.10489	0.296575	0.500605	NA	1.18379	0.137052
ydhT	0.733915	0.000558895	1.03872	0.28355	1.00171	0.991363	0.769508	0.00104429	1.17533	0.06958	1.17455	0.0883403	0.326853	NA	1.05423	0.641739
ydhU	1.26842	0.375601	0.904509	NA	2.96143	0.116901	0.664642	0.0128006	#VALUE!	NA	0.572207	NA	1.002	NA	1.2993	0.0829404
ydiB	1.02773	0.610603	0.826619	0.0147889	0.733659	0.0031436	1.02765	0.636349	1.10835	0.170265	0.848346	0.0601665	1.27497	0.184717	0.936061	0.531963
ydiC	0.699576	2.37019e-06	0.926554	0.107155	0.752847	0.00207615	0.961465	0.532049	0.890611	0.137983	0.79518	0.00949642	1.30235	0.0307347	1.04112	0.674878
ydiD	0.842	0.00219605	1.47495	0.000605002	0.839442	0.0111745	1.09371	0.333533	1.05937	0.425212	1.11304	0.237661	1.46882	0.0127336	1.0057	0.944368
ydiF	2.41004	4.73767e-10	1.35457	0.000170322	0.706287	0.0737414	1.52574	0.000161928	3.2106	1.35362e-10	0.899348	0.119283	2.107	1.81048e-05	1.52106	0.000121167
ydiG	3.63348	9.1871e-13	1.21125	0.00286099	2.68127	5.0531e-10	1.5262	5.06007e-05	3.09961	7.68643e-10	1.14667	0.192554	2.28148	0.000262791	1.21117	0.0476095
ydiH	2.278	7.49891e-11	1.22406	0.00182531	2.03364	2.21277e-08	1.66605	3.08252e-06	2.38229	3.73982e-08	1.16277	0.265729	2.31602	2.72144e-05	1.30223	0.0119499
ydiK	2.27047	2.68483e-10	1.22168	0.00563124	1.50069	0.00178012	1.3513	0.000359514	2.12023	1.18665e-07	0.752336	0.000662498	1.14139	NA	0.960049	0.70612
ydiL	1.59552	8.76389e-07	1.10396	0.120033	1.24805	0.0108654	1.3929	0.00113231	2.06609	7.44752e-08	0.785039	0.00210382	1.05295	0.726846	0.987572	0.899506
ydiM	6.78421	3.97871e-12	1.47205	5.34901e-05	0.595856	0.049881	1.74678	1.96539e-06	1.24118	0.0445794	1.42686	0.000354134	5.63586	7.25745e-07	2.45722	6.70555e-08
ydiN	4.43735	4.93905e-12	2.76287	9.02122e-05	0.218772	0.000357495	5.10845	4.81353e-08	1.74949	5.58769e-05	1.75004	2.26105e-07	2.41365	3.5191e-05	3.51462	8.56284e-10
ydiO	2.66971	1.7522e-10	1.61218	0.000135832	0.643919	3.02797e-05	2.55818	3.44799e-09	2.3582	2.23682e-08	1.09276	0.223929	2.37534	1.89867e-06	2.78659	3.87498e-08
ydiP	1.88959	1.29881e-08	1.14405	0.010318	0.621638	2.81991e-05	1.23886	0.000305121	1.6529	3.99658e-05	1.02134	0.810293	3.74831	4.94884e-07	1.16476	0.143013
ydiQ	3.82758	7.80429e-08	1.90747	NA	0.722935	0.458994	2.32659	0.0174517	1.52382	0.0687205	2.51531	NA	1.91782	0.0105448	2.90318	1.16419e-07
ydiR	1.23505	0.00553962	1.18057	0.0220268	0.512302	1.1135e-06	1.25099	0.00232282	1.15132	0.12666	0.845326	0.0518357	0.692865	0.00503298	0.951304	0.705761
ydiS	1.11739	0.134251	1.07722	0.153162	0.427614	3.94322e-09	0.846385	0.0056582	1.08678	0.28443	0.894482	0.225636	0.862345	0.366155	0.960456	0.682979
ydjA	1.02664	0.592481	2.36838	6.04041e-06	0.51214	5.1658e-07	1.10522	0.0959952	1.16481	0.0949056	1.05995	0.232982	0.861146	0.299587	0.996709	0.976857
ydjB	1.38635	0.000145379	0.999315	NA	1.09791	0.621615	1.47914	0.000279031	1.03864	0.756096	1.27511	0.0032844	1.72139	0.00240575	1.27919	0.0833344
ydjC	1.12691	0.345332	1.09277	0.104655	1.44229	0.356246	0.890552	0.040896	1.1673	0.374207	0.892928	0.0712197	1.30966	0.182882	0.880997	0.201984
ydjE	0.734936	0.000239955	0.985394	0.807213	0.693551	0.000313249	0.681287	1.46761e-05	0.960835	0.563431	0.623845	4.05989e-07	0.419493	0.000101644	0.678164	0.000924862
ydjG	7.70267	6.66134e-16	2.85381	5.13226e-05	0.590585	1.79331e-05	1.85304	7.21569e-06	1.9313	3.24789e-05	1.0103	0.878491	3.09333	8.81937e-07	1.46342	0.00233254
ydjH	6.88086	6.99441e-15	3.91948	3.01757e-07	0.604693	9.18835e-05	0.484597	2.99679e-07	1.68081	1.47472e-05	1.09136	0.314099	2.19495	4.75953e-05	1.85599	8.58366e-06
ydjI	6.78441	5.55112e-16	4.55063	1.52285e-07	0.587578	3.57881e-05	0.748083	0.000180698	1.85553	1.01244e-06	0.571182	3.03006e-06	2.84336	1.78123e-06	2.40156	4.08676e-07
ydjJ	3.47376	6.95642e-06	1.24318	0.00583483	0.467594	0.209745	1.23363	0.000684756	1.3524	0.0659687	1.02863	0.661449	2.68679	8.20621e-06	1.33175	0.0189183
ydjK	0.926527	0.393415	0.750764	0.00125589	2.02566	0.00241206	1.05495	0.477827	0.790671	0.161889	1.12963	0.0975893	0.415501	NA	1.13574	0.275795
ydjL	2.53607	1.51894e-09	2.94423	1.72404e-05	0.955238	0.619126	2.45883	1.32094e-08	1.81302	3.41517e-05	1.04798	0.565583	1.31543	0.047891	0.912784	0.60846
ydjM	0.299262	9.12959e-11	1.13378	0.0159082	0.861839	0.465307	1.68069	5.94542e-06	0.981725	0.848621	0.691978	1.25731e-05	0.495347	0.000378735	0.492566	0.000776273
ydjN	0.583824	0.0149223	0.846786	0.010749	3.81093	0.171016	0.718245	0.0411655	0.870211	0.395553	0.458188	1.06324e-05	0.442956	0.0830862	0.539158	0.00296851
ydjO	3.80652	3.40838e-14	7.59183	1.0073e-08	1.13528	0.189702	1.08473	0.118347	1.99219	3.58672e-08	1.45631	8.61191e-06	2.97203	6.91823e-06	2.56944	2.81062e-08
ydjP	7.41334	1.384e-12	4.67143	2.89255e-06	1.16019	0.296405	0.906448	0.0717239	2.55201	1.25639e-09	1.52835	9.18264e-05	4.56092	3.58395e-08	2.99917	8.02217e-09
ydzA	0.920117	0.290852	1.30245	0.00208222	1.56207	0.00135625	0.783875	0.00119096	1.84086	1.74529e-05	1.1968	0.0384969	0.516119	0.000261315	0.899814	0.533936
ydzE	1.36646	0.0460143	1.24996	0.000134515	0.881805	0.489706	1.02975	0.509165	1.11063	0.447775	1.09562	0.0725233	1.72029	0.00588613	0.876312	0.238476
ydzF	1.87119	1.75928e-06	1.21563	0.00700314	1.54156	0.258523	1.24861	0.00577523	1.96496	0.000132146	0.86218	0.00764042	1.69796	0.0147811	1.10484	0.338098
ydzH	1.28764	0.497735	1.60559	NA	2.09341	0.147621	1.41675	0.233944	0.830937	0.466015	0.708937	0.0200162	2.84121	NA	0.844529	0.41367
yeaA	5.58004	2.44249e-15	3.27898	1.17019e-06	0.929604	0.60934	0.41514	1.20561e-06	1.40835	0.00434319	2.35579	3.71572e-07	1.34513	0.0506318	2.0977	3.06001e-05
yeaB	0.959478	0.470022	1.16018	0.000946674	1.58699	9.95614e-05	1.15218	0.00893842	1.00657	0.945974	1.11776	0.0458724	0.504639	0.00392601	1.12749	0.220635
yeaC	1.43213	2.82142e-05	1.19234	0.0025159	1.56573	0.0186568	1.20147	0.00908392	1.2165	0.0573214	1.01346	0.788735	1.21766	0.265082	1.17861	0.13035
yeaD	1.21926	0.00277934	1.04463	0.38124	1.26633	0.00260442	0.96705	0.459196	1.144	0.100315	1.02393	0.582584	0.526481	6.2906e-05	0.969919	0.770722
yebA	1.06134	0.351252	1.00308	0.949857	1.63235	0.000468655	0.925847	0.174579	0.829597	0.113701	0.783218	0.000169462	0.791983	0.149764	0.95008	0.603683
yebC	1.37413	0.000284225	0.792554	0.00473034	2.24236	7.01818e-06	1.65497	9.38166e-06	0.805459	0.101258	1.76548	0.000249509	1.7716	0.00143181	1.00148	0.987731
yebD	0.384503	1.70021e-07	1.17079	0.000747188	0.53187	0.0432581	0.973372	0.576774	1.47909	0.00155076	1.16808	0.00505763	0.446929	0.00155145	1.04288	0.760449
yebE	1.44187	0.000572883	1.35286	0.0251532	2.37151	0.0380926	0.496336	0.000232129	0.619573	0.000312883	1.83375	6.76732e-06	2.26902	2.02272e-06	1.18655	0.224122
yebG	1.23352	0.0182466	0.880298	NA	1.02403	0.920991	0.51934	0.000409727	0.728189	0.0201038	1.47068	0.0164611	1.3371	0.222718	0.875802	0.288495
yecA	0.351319	0.00021989	1.06764	0.101878	1.00072	0.999029	0.921622	0.149411	1.12946	0.555038	0.964972	0.418078	0.661956	0.107346	0.698704	0.00227378
yeeA	0.84937	0.0330867	0.898397	0.0382387	1.3892	0.0185481	1.12963	0.0637326	0.816899	0.0620314	1.11867	0.213139	3.10527	1.99968e-06	0.890896	0.25662
yeeB	0.865485	0.0238576	0.977731	0.726726	1.05655	0.694686	0.971557	0.64233	0.704956	0.00943668	0.990336	0.913116	2.49823	0.00434353	0.627514	0.000151364
yeeC	1.02578	0.665049	1.01731	0.637123	1.25422	0.0130087	1.06997	0.27918	0.838802	0.0375362	1.43666	0.000766989	1.36967	0.229859	0.715296	0.00544465
yeeD	0.70351	0.156519	1.04176	NA	0.465782	0.30301	0.92926	0.337366	#VALUE!	NA	1.17645	0.192194	1.62585	0.112359	1.06875	0.514345
yeeF	1.0627	0.460879	1.09756	0.0992768	0.419836	0.0383491	0.972008	0.582755	0.991047	0.93899	0.778788	0.00361384	1.39103	NA	0.72652	0.0146751
yeeG	0.563775	0.00243084	1.57896	5.44479e-05	0.545214	0.00032638	0.805723	0.0179879	1.09878	0.426691	1.21902	0.150703	1.63331	0.149747	1.03442	0.750591
yeeI	1.76335	2.51407e-08	0.955725	0.255684	0.615813	5.91084e-06	0.978658	0.81255	1.33695	0.00240976	0.785631	0.00229202	1.00338	0.991057	0.707605	NA
yeeK	1.40803	0.000474544	1.28406	0.00115162	0.734328	0.331685	1.16435	0.16835	2.67588	0.000629172	0.775343	0.00348244	2.39975	6.20178e-05	1.00217	0.981684
yefA	0.72332	3.90836e-05	0.972722	0.466916	1.30291	0.00682882	0.889128	0.0317745	0.613562	4.12375e-06	0.84753	0.00330224	2.38847	2.24515e-05	0.946614	0.540294
yefB	1.02311	0.918605	0.908751	NA	1.13272	0.845356	1.24854	0.326629	1.61986	0.0863729	1.26496	NA	1.13251	NA	0.934598	NA
yefC	0.954879	0.641043	1.15866	0.00339119	1.47427	0.0297195	1.05815	0.526264	0.643068	0.000981957	1.06048	0.54932	2.24064	0.0117196	0.947852	0.599134
yerA	1.27746	0.00350683	1.27445	0.00369655	2.06	0.000273585	1.17868	0.0151364	1.92096	5.1325e-06	1.20254	0.000632375	0.608138	0.00459106	0.826423	0.0617035
yerB	1.28532	0.00510875	1.17893	0.00640479	2.01839	6.45392e-06	1.17817	0.00751346	1.74263	0.000282694	0.982684	0.672098	0.498011	0.000223932	0.870965	0.184493
yerC	1.3774	0.000177616	1.06647	0.0960981	2.85347	2.92754e-07	1.15829	0.00735206	2.05882	6.76832e-08	1.01658	0.744667	0.56944	0.00280983	0.817346	0.041011
yerD	1.8714	3.34938e-07	1.17087	0.000816527	1.76455	0.175259	0.858199	0.0848994	1.69604	9.96162e-05	1.03941	0.383873	1.12512	0.639619	0.95682	0.620945
yerH	0.736366	0.00213022	0.825969	0.00712055	1.52911	2.04697e-05	0.842958	0.00980304	0.637596	0.00021997	0.917986	0.106616	1.71425	0.00321026	0.825199	0.0637993
yerI	0.856471	0.00405811	0.957642	0.252829	1.34531	0.00458011	0.780114	0.000556229	0.942123	0.484619	0.802841	0.000380746	0.603485	0.000949929	0.872791	0.10256
yerO	1.54168	3.01871e-06	0.754097	0.00166936	0.80318	0.0163671	1.55619	9.78979e-06	0.738553	0.00645743	0.939785	0.201348	1.33476	0.019718	1.05027	0.603543
yerP	2.64443	2.39497e-12	0.526661	2.1343e-05	1.18676	0.0571165	0.639774	1.25347e-05	0.697968	0.000664587	0.705683	8.95335e-05	0.963887	0.794557	0.925501	0.380589
yerQ	0.826047	0.0012314	0.917783	0.114548	1.47225	0.000275341	0.917397	0.0957739	0.759904	0.00828376	0.912603	0.118697	1.06409	0.741926	0.919605	0.291767
yesE	2.18028	4.24859e-08	1.24118	0.000538789	1.36095	0.107282	1.01062	0.860159	1.60615	0.00183586	1.17366	0.0544429	1.39456	NA	0.972698	0.785338
yesF	1.34423	0.00455617	1.07607	0.0989379	1.27807	0.266015	0.976915	0.683417	1.28471	0.0375161	1.10249	0.307295	1.18746	0.30418	1.15462	0.199431
yesJ	0.624313	1.41605e-06	0.975449	0.576797	1.821	0.00012826	0.825215	0.0201711	0.877556	0.188287	1.21091	0.159921	0.860724	0.431553	0.950745	0.565877
yesK	0.804987	0.00300829	1.2543	0.00271951	1.21675	0.41918	0.98487	0.774669	1.45168	0.000217122	1.14924	0.134786	0.445907	0.00541249	1.20238	0.0697312
yesL	0.290555	1.09238e-11	1.16022	0.00160307	2.95426	6.55568e-05	0.909481	0.0640086	1.54245	6.18621e-05	1.39128	0.00695708	2.06012	0.000104169	1.41179	0.000688072
yesM	0.346976	2.95117e-11	1.17912	0.0063493	1.21551	0.62316	0.735892	0.00112284	1.07156	0.508915	1.33181	0.00610701	1.54992	0.0506032	1.02497	0.818162
yesN	0.315365	1.48541e-09	1.17195	0.0063065	1.64016	0.106697	0.73582	0.000332184	1.33567	0.0327425	1.09089	0.296532	1.90278	0.000867044	1.18308	0.160713
yesO	0.631279	0.000131952	1.04103	0.252641	2.66172	0.0529138	0.825368	0.00901658	0.998052	0.985556	2.03957	8.61999e-06	1.31643	0.158645	1.16753	0.15894
yesP	1.14829	0.345214	1.26817	0.000109101	1.05592	0.918219	0.886515	0.108522	0.830554	0.0793069	0.928463	0.124997	0.768252	0.401195	1.06843	0.656359
yesQ	1.29953	0.0316451	1.25393	0.00095822	1.32006	0.0389609	1.07562	0.150227	1.0771	0.397395	1.10647	0.0855176	1.22462	0.108418	1.23204	0.0856561
yesR	0.901287	0.448343	2.27349	0.000117621	1.61245	0.136967	1.26812	0.00314728	1.45929	0.000534118	1.06771	0.280817	1.23371	0.267272	1.11481	0.245736
yesS	1.27364	0.271237	1.21247	0.00637114	2.87485	NA	0.668225	0.0965102	1.29605	0.339481	0.883833	0.0275638	1.5328	NA	1.05834	0.779433
yesT	1.65441	0.000145849	1.22022	0.00373471	0.854181	0.608174	0.963023	0.419131	0.855987	0.424535	1.08099	0.105496	1.157	0.282636	1.2265	0.0758852
yesU	0.981949	0.898331	1.16191	0.00108735	1.66518	0.319845	0.973721	0.560068	1.16797	0.14601	1.29711	0.0048342	1.41881	0.0983639	1.12238	0.375715
yesV	0.908872	0.657975	1.19099	0.000653002	0.210957	NA	0.929954	0.132758	1.21172	0.0517897	1.02383	0.643938	1.8696	NA	0.992062	0.954978
yesW	1.63388	0.00251334	1.39584	0.0244282	1.10478	0.794173	1.03365	0.676136	0.869846	0.453278	1.09124	0.174403	1.42327	0.0623462	1.01133	0.930806
yesX	1.07703	0.619356	1.17985	0.00456744	3.71835	0.103391	1.4191	0.000276885	0.811057	0.432124	2.65377	1.31109e-07	1.52515	0.0499528	1.37103	0.015083
yesY	1.28644	0.175929	1.20396	0.00202966	2.79377	0.00760144	0.907347	0.0539514	0.976209	0.883658	1.11098	0.0846534	1.22256	NA	1.17135	0.287796
yesZ	1.04135	0.806078	1.20609	0.000162469	1.7459	0.156713	0.957077	0.462118	1.04104	0.756763	0.961828	0.467407	1.65136	0.0191933	1.43341	0.022665
yetA	1.06045	0.727687	1.31099	0.000716118	3.20686	0.0135345	0.916391	0.105484	0.81257	0.119303	1.15667	0.0626789	1.21864	0.462471	1.31014	0.0476817
yetF	0.938454	0.50377	1.38079	0.0037118	2.43817	0.00233235	1.18925	0.00836834	1.23001	0.0317611	1.05276	0.295421	1.00139	0.993526	0.988698	0.889467
yetG	0.438222	6.26383e-07	1.66402	0.000256372	0.637001	0.264682	1.26864	0.00332244	1.71889	8.12736e-05	0.993563	0.910172	0.779262	0.131772	1.02234	0.853961
yetH	0.553607	6.09495e-07	0.787859	0.0133517	0.257057	0.0336557	1.08115	0.375651	1.40429	0.00431058	0.912315	0.237503	0.446714	0.00310265	1.14947	0.385658
yetI	0.54301	4.19664e-08	1.18515	0.00728921	1.25513	0.0621237	1.69025	5.3654e-06	1.18127	0.0566984	0.891911	0.0475511	0.347919	1.24645e-05	1.06556	0.520631
yetJ	0.806469	0.00397595	0.48872	1.13688e-06	1.69082	0.000118504	0.593013	7.08663e-06	0.815135	0.115311	1.12921	0.0868799	0.386418	2.38031e-06	1.00277	0.980589
yetK	0.729302	0.000570577	0.761814	0.00338619	1.30499	0.204138	0.541192	1.43771e-07	0.801808	0.0169467	1.1071	0.0807545	0.333361	5.02485e-06	1.04077	0.762437
yetL	0.773201	0.235885	1.0722	0.348498	1.21595	0.612582	1.09843	0.603084	0.747209	0.10666	1.31646	0.0210951	0.535868	NA	1.14999	0.560574
yetM	0.468988	0.000354133	0.951127	NA	0.756	0.653362	0.784101	0.08941	0.991986	0.963326	0.808593	0.0240458	0.556372	NA	0.692828	0.0111804
yetN	0.856018	0.113649	1.1348	0.0146395	1.61938	0.0275479	1.06001	0.250328	1.01855	0.830965	1.07061	0.117395	1.53131	0.0169788	0.841781	0.178133
yetO	0.765436	0.20134	1.15702	0.00192027	2.1688	0.260473	1.19686	0.265529	1.33119	0.165137	1.07643	0.248271	0.636473	NA	0.719215	0.068125
yezA	0.89417	0.505388	1.3014	NA	0.485058	0.09468	1.12446	0.34491	0.689286	NA	1.00952	NA	2.0673	NA	0.729723	0.019383
yezB	0.663882	1.02881e-05	1.17657	0.0028302	0.904036	0.496912	1.68045	9.39243e-05	1.18878	0.0336468	0.833979	0.00411271	0.417619	2.46235e-05	1.01295	0.907864
yezC	0.965216	0.624607	1.01509	0.653033	1.33851	0.314093	1.00969	0.849761	1.41539	0.00539182	0.911591	0.0399321	0.62788	NA	0.754114	0.00338849
yezD	0.425659	0.00835766	1.05157	NA	0.634379	0.335661	1.49954	0.0993263	1.31048	NA	2.88323	9.02187e-05	1.00179	NA	0.878447	0.630279
yezE	2.19713	3.08768e-10	1.09735	0.0355415	1.47888	5.01398e-05	1.29405	0.000540709	1.28862	0.012992	1.53409	0.00558775	1.61421	0.0153899	1.22038	0.0650603
yfhA	0.355622	1.03821e-09	0.663352	0.000703775	1.12343	0.614575	0.948724	0.512089	1.0715	0.574387	0.560691	3.51697e-07	0.602669	NA	1.01934	0.852343
yfhB	0.400685	1.94778e-12	0.952436	0.227288	0.291145	7.37242e-11	0.759466	8.28987e-05	1.3606	0.00230061	0.690385	1.49618e-05	0.451653	8.96664e-06	0.986677	0.879766
yfhC	0.339278	8.09353e-12	0.734624	0.000703409	0.714079	0.0727594	0.696411	0.00184903	1.07405	0.372249	0.48104	2.50205e-07	0.752734	0.379601	0.758684	0.00594498
yfhD	1.32091	0.00758121	1.08599	0.0259298	0.546106	0.257165	1.06558	0.183005	1.1626	0.231993	1.04012	0.378829	1.89239	0.00726411	1.11435	0.284957
yfhE	1.68689	6.75289e-07	1.07823	0.0629091	1	0.999998	0.839211	0.00610996	1.10103	0.270161	1.0236	0.595783	2.29969	6.5539e-05	1.35699	0.0169414
yfhF	1.93131	2.11899e-06	1.07199	0.0852555	1.67331	0.172781	0.887207	0.0298337	1.05621	0.53605	1.12843	0.0342761	2.53102	NA	1.37654	0.00743451
yfhG	1.00982	0.916551	1.04193	0.30649	2.94933	3.9275e-10	2.45987	4.21241e-09	0.905174	0.529877	1.37486	2.31722e-05	0.646999	NA	0.831246	0.0425123
yfhH	0.764263	0.000370412	1.08305	0.0470313	2.87764	1.95635e-11	1.66095	5.92559e-07	1.02374	0.777115	1.21592	0.000931934	0.604543	0.00507706	0.762348	0.00472174
yfhI	0.841299	0.241565	0.690284	NA	1.13957	0.263029	0.812913	0.219491	0.866698	0.33537	0.512363	1.4021e-05	0.640291	NA	0.827749	0.190115
yfhJ	2.853	2.69408e-11	1.16227	0.0424811	0.818059	0.0480092	1.54088	0.000156392	2.47577	2.25045e-07	0.840385	0.00168701	3.21105	1.39466e-06	1.62878	5.78722e-05
yfhK	2.39601	9.74216e-08	1.33291	0.00102466	1.25539	0.13383	0.622259	0.00558282	0.875219	0.157988	1.45226	0.00111766	2.88557	0.00154869	1.37001	0.0208794
yfhL	4.82711	8.77076e-15	2.27877	5.87953e-06	1.19501	0.0576806	0.660868	2.54504e-05	1.45443	0.000170107	1.15825	0.0987164	2.15521	0.000328182	2.01874	0.000229787
yfhM	5.4847	2.22045e-16	7.12204	5.99783e-09	1.18829	0.0272538	0.396006	7.53555e-08	1.78366	1.68076e-06	0.994379	0.946	3.49116	2.42771e-06	2.24609	4.17219e-05
yfhO	0.725525	1.73835e-05	1.12073	0.0536712	1.1058	0.503087	0.722066	2.6779e-05	0.921837	0.342053	0.739392	1.63099e-05	1.81306	0.000550495	0.718688	0.00306144
yfhP	1.88084	4.84691e-09	2.13543	3.88605e-06	1.28961	0.0197475	1.62545	6.31112e-06	1.8897	8.31629e-06	0.993535	0.907505	2.52106	6.15223e-06	1.25051	0.0361107
yfhQ	0.706476	1.08158e-06	0.739849	0.000904134	1.53503	0.000771851	1.05959	0.391795	0.887359	0.131003	0.685242	4.78419e-06	1.06237	NA	0.864453	0.0984232
yfhS	0.802123	0.0227742	1.02854	0.561939	0.421417	0.102731	0.991877	0.899823	0.975548	0.872331	0.789345	0.000174747	1.10936	0.654138	0.885504	0.274811
yfiA	0.93411	0.405755	1.71457	3.38727e-05	1.93078	0.0133572	0.809034	0.00346182	0.790173	0.0177901	1.15283	0.00689214	0.647138	0.0117014	1.10761	0.476086
yfiB	4.18558	7.99472e-12	1.12706	0.0057584	0.799325	0.66008	1.25147	0.000948302	2.57641	2.27644e-08	1.06375	0.199461	2.85164	0.00192366	1.31775	0.0104505
yfiC	4.46251	1.75748e-13	1.74734	0.000268401	0.858529	0.65907	1.32401	0.00221852	3.24773	3.71377e-08	0.734581	8.6086e-05	3.65188	9.04454e-08	1.1681	0.132539
yfiD	0.522701	1.34672e-05	1.12336	0.0131924	1.27567	0.527821	0.993142	0.8871	0.902323	0.25907	1.05798	0.206711	0.785106	0.114407	1.06314	0.453858
yfiE	1.31485	0.181435	1.13398	0.043874	0.70206	0.573923	1.09989	0.429056	0.997922	0.987589	0.873591	0.0356666	1.12935	NA	1.2522	0.0886671
yfiF	0.880426	0.27676	1.17938	NA	1.34345	0.705599	1.13967	0.233107	1.29937	0.107517	1.4742	0.000371217	0.999956	0.999856	1.15851	0.234701
yfiG	0.728958	0.00124033	1.17362	0.00287009	2.10033	0.0104392	1.28629	0.00115525	0.855098	0.10275	1.21569	0.00038188	0.561493	0.00150485	1.02118	0.831398
yfiH	0.666831	0.000811955	1.25262	0.000782853	1.12601	0.673833	0.833214	0.00658672	0.863301	0.25345	1.35509	1.1514e-05	0.751275	0.321093	1.11095	0.295422
yfiI	0.710739	0.000770131	1.09653	0.122076	1.22367	0.654677	0.912201	0.126331	1.06853	0.500727	1.14703	0.019347	0.621693	0.0124432	1.15018	0.139494
yfiJ	0.733513	0.000102462	1.06047	0.110706	3.34485	6.9202e-08	1.07447	0.138416	0.737706	0.00449441	1.09126	0.0698531	0.361538	1.64657e-06	1.01792	0.845727
yfiK	0.64835	3.0606e-07	1.09719	0.0687213	1.98575	5.57662e-05	1.01881	0.664894	1.29721	0.00890811	1.08671	0.0903805	0.782658	NA	0.85798	0.0994069
yfiL	1.03886	0.882835	0.987774	NA	6.56567	NA	0.587703	0.00235754	1.68152	0.108215	0.879862	0.211453	0.553513	NA	0.762296	0.218856
yfiM	0.685983	0.0915766	1.38385	0.00021649	4.47174	0.0376585	0.977125	0.731523	3.08331	NA	0.961763	0.561433	0.417948	0.0678638	0.801405	0.225085
yfiN	0.881264	0.621275	1.12604	0.0506456	1.00795	0.990912	0.890761	0.200625	1.07632	0.571984	1.1358	0.0301105	0.711104	0.395265	0.994133	0.961587
[truncated: 2,107 more rows]
